# Supplementary material for: Effects of energy metabolism on the mechanical properties of breast cancer cells
Source: Commun Biol. 2020 Oct 20;3:590. doi: 10.1038/s42003-020-01330-4 (PMC7576174; doi:10.1038/s42003-020-01330-4)
Supplement: Supplementary file 3 — Supplementary Data 1 [file 42003_2020_1330_MOESM3_ESM.xlsx]

## Sheet: Fig. 2A
Loading rate 0,1 um/s				Loading rate 0,33 um/s				Loading rate 1 um/s				Loading rate 3,3 um/s				Loading rate 10 um/s
Time (s)	Indentation depth (um)	Force (nN)	Ting's fit	Time (s)	Indentation depth (um)	Force (nN)	Ting's fit	Time (s)	Indentation depth (um)	Force (nN)	Ting's fit	Time (s)	Indentation depth (um)	Force (nN)	Ting's fit	Time (s)	Indentation depth (um)	Force (nN)	Ting's fit
0	-9.82505	-0.00122223	0	0	3.62078	0.013132	0	0	-0.00105258	0.0071181	0	0	0.0010401	-0.0139474	0	0	8.67412	0.00673859	0
0.0244138	0.001474	0.018167	0	0.00739793	0.00285733	0.00382146	0	0.00244114	0.00132434	0.0220929	0	0.00739578	0.00329516	0.0166422	0	0.0004883	0.00572841	-0.0144802	0
0.0488276	0.00401127	0.019426	0.00120899	0.0147959	0.00531444	0.00304932	0.0027729	0.00488228	0.003742	0.0278658	0.00111333	0.00147916	0.00569674	0.0142367	0.00353223	0.00097657	0.0102712	0.0357203	0.0114648
0.0732414	0.00653798	0.0230233	0.00455917	0.0221938	0.00779806	0.0146826	0.00638954	0.00732342	0.00620636	0.0231393	0.00447971	0.00221873	0.00804602	0.0236621	0.00834177	0.00146485	0.0150149	0.0406616	0.0251108
0.0976552	0.00907557	0.0241739	0.00864267	0.0295917	0.010309	0.0201444	0.0107443	0.00976456	0.00866624	0.0194226	0.00878276	0.00295831	0.0104342	0.0242515	0.0138233	0.00195313	0.0197511	0.0472809	0.0419574
0.122069	0.0116039	0.0273944	0.0133465	0.0369896	0.0127746	0.0174012	0.0157443	0.0122057	0.0110619	0.0300285	0.013765	0.00369789	0.0128453	0.019705	0.0200954	0.00244142	0.0243188	0.0915763	0.060836
0.146483	0.0141334	0.0303293	0.0185326	0.0443876	0.0152646	0.00917651	0.0211438	0.0146468	0.0135171	0.0272674	0.0191591	0.00443747	0.0152276	0.0216218	0.0270519	0.0029297	0.0291566	0.0751507	0.0806103
0.170897	0.0166655	0.0326867	0.0241629	0.0517855	0.0176676	0.0204391	0.0270602	0.017088	0.0158742	0.0465074	0.0252207	0.00517705	0.017564	0.0337403	0.0344609	0.00341798	0.0337869	0.105297	0.103449
0.19531	0.0192246	0.0289464	0.0301959	0.0591834	0.0200949	0.0262245	0.0331354	0.0195291	0.0183502	0.0390521	0.0314371	0.00591662	0.020712	0.0425698	0.0421936	0.00390626	0.0384783	0.121595	0.126497
0.219724	0.0217212	0.0392201	0.0366752	0.0665813	0.0226185	0.0287644	0.0396508	0.0219703	0.0207876	0.0402228	0.0384485	0.0066562	0.0230814	0.0472769	0.0537454	0.00439454	0.0432365	0.122756	0.151248
0.244138	0.0242257	0.0477363	0.043283	0.0739793	0.0251718	0.0245559	0.0468262	0.0244114	0.0231816	0.0510781	0.0457185	0.00739578	0.0255198	0.0364461	0.0625331	0.00488282	0.0477985	0.167872	0.177673
0.268552	0.0267298	0.0563157	0.0502263	0.0813772	0.0275986	0.0304061	0.0544467	0.0268525	0.0256443	0.0464782	0.0531931	0.00813536	0.0278185	0.0569802	0.0720796	0.0053711	0.0525434	0.171859	0.203857
0.292966	0.0292245	0.066979	0.0574548	0.0887751	0.0300347	0.0341336	0.0619414	0.0292937	0.0280771	0.048619	0.0612688	0.00887494	0.0301698	0.0656044	0.081372	0.00585938	0.0571552	0.205596	0.232471
0.317379	0.0317312	0.0749371	0.0649177	0.0961731	0.0324708	0.0378395	0.0697689	0.0317348	0.0304888	0.0554555	0.0695507	0.00961451	0.0324831	0.0827525	0.091283	0.00634767	0.0617761	0.237217	0.261066
0.341793	0.0342296	0.0847611	0.0726835	0.103571	0.0349049	0.0419687	0.0778777	0.034176	0.0328972	0.0629337	0.0780532	0.0103541	0.0349247	0.0711647	0.101344	0.00683595	0.0664598	0.254602	0.290706
0.366207	0.0367678	0.0856142	0.080658	0.110969	0.0373076	0.0531254	0.086247	0.0366171	0.0353077	0.0699506	0.0868337	0.0110937	0.0373728	0.0579853	0.112404	0.00732423	0.0709879	0.30695	0.321782
0.390621	0.0392418	0.100887	0.0890342	0.118367	0.0398333	0.0550082	0.094744	0.0390582	0.0376767	0.0862551	0.0959027	0.0118332	0.0396145	0.0911681	0.123826	0.0078125	0.0757041	0.316853	0.3524
0.415035	0.0417654	0.104996	0.0973517	0.125765	0.0423267	0.0640793	0.104012	0.0414994	0.0400412	0.103561	0.105047	0.0125728	0.041959	0.101271	0.134413	0.0083008	0.0802414	0.366814	0.385531
0.439448	0.0443031	0.10591	0.106112	0.133163	0.0447632	0.0675806	0.113383	0.0439405	0.0424665	0.107155	0.114424	0.0133124	0.044311	0.109586	0.145885	0.00878907	0.0848811	0.393675	0.417827
0.463862	0.0468198	0.111546	0.115142	0.140561	0.0471894	0.073345	0.122737	0.0463817	0.0449065	0.107434	0.124343	0.014052	0.0465914	0.133949	0.15768	0.00927735	0.0895587	0.411857	0.451878
0.488276	0.0493007	0.125194	0.124271	0.147959	0.0495781	0.087541	0.132275	0.0488228	0.047309	0.116109	0.134571	0.0147916	0.0489367	0.143721	0.169318	0.00976563	0.0941291	0.454084	0.487033
0.51269	0.0518185	0.130551	0.133424	0.155356	0.0519827	0.0981205	0.141854	0.051264	0.0496959	0.128244	0.14484	0.0155311	0.0513536	0.137404	0.18162	0.0102539	0.0987687	0.48055	0.521862
0.537104	0.0543051	0.142881	0.142954	0.162754	0.0543945	0.107052	0.151723	0.0537051	0.0521047	0.135406	0.155256	0.0162707	0.0536711	0.153419	0.194629	0.0107422	0.103247	0.543212	0.558115
0.561517	0.056812	0.150662	0.152505	0.170152	0.0568993	0.113427	0.16183	0.0561462	0.054487	0.148495	0.166011	0.0170103	0.0560422	0.1574	0.20725	0.0112305	0.107859	0.575789	0.593401
0.585931	0.0592708	0.169198	0.162342	0.17755	0.0594284	0.114311	0.172606	0.0585874	0.0569062	0.153256	0.176833	0.0177499	0.0582716	0.193032	0.220476	0.0117188	0.112431	0.617031	0.630778
0.610345	0.0617999	0.171939	0.172094	0.184948	0.0618305	0.125353	0.183703	0.0610285	0.0592753	0.169295	0.188071	0.0184895	0.0606595	0.193189	0.232991	0.012207	0.117051	0.647485	0.668361
0.634759	0.0643451	0.171063	0.182403	0.192346	0.064182	0.147713	0.194327	0.0634697	0.061741	0.163561	0.199222	0.019229	0.0629842	0.207417	0.24683	0.0126953	0.121614	0.69075	0.707095
0.659173	0.0667907	0.192516	0.192952	0.199744	0.0666174	0.151214	0.204877	0.0659108	0.0641117	0.179148	0.21114	0.0199686	0.0652634	0.231755	0.260449	0.0131836	0.126165	0.736308	0.745793
0.683586	0.0693229	0.194525	0.203097	0.207142	0.0690528	0.154699	0.216071	0.0683519	0.0665863	0.171346	0.22268	0.0207082	0.0675736	0.249259	0.273971	0.0136719	0.130842	0.753526	0.784989
0.708	0.0718635	0.19463	0.21391	0.21454	0.071517	0.17003	0.22744	0.0707931	0.068954	0.187577	0.235048	0.0214478	0.070079	0.222817	0.287938	0.0141602	0.13536	0.806352	0.826219
0.732414	0.074354	0.205935	0.224914	0.221938	0.0739554	0.191118	0.239146	0.0732342	0.0713047	0.20748	0.246937	0.0221873	0.0723407	0.251048	0.303549	0.0146485	0.139932	0.846985	0.866135
0.756828	0.0768629	0.21313	0.235766	0.229336	0.0763952	0.193525	0.250876	0.0756754	0.0737683	0.202083	0.258912	0.0229269	0.0747449	0.247282	0.31754	0.0151367	0.144463	0.896557	0.907298
0.781241	0.0793308	0.229499	0.246885	0.236734	0.0788183	0.199648	0.262787	0.0781165	0.0762083	0.2019	0.271789	0.0236665	0.0770277	0.270762	0.33284	0.015625	0.148971	0.951254	0.94852
0.805655	0.081849	0.234563	0.257898	0.244132	0.0812134	0.212042	0.274767	0.0805576	0.078553	0.223124	0.284678	0.0244061	0.0793431	0.286823	0.347404	0.0161133	0.15355	0.989914	0.990009
0.830069	0.0842916	0.256555	0.269373	0.25153	0.0836017	0.225911	0.286744	0.0829988	0.0809744	0.227072	0.297115	0.0251457	0.0815316	0.331442	0.362435	0.0166016	0.15811	1.03254	1.03293
0.854483	0.0867821	0.267798	0.280502	0.258927	0.086	0.237533	0.298844	0.0854399	0.0833729	0.236137	0.310246	0.0258852	0.0840243	0.307652	0.376659	0.0170899	0.162633	1.08347	1.0761
0.878897	0.0892892	0.275285	0.292089	0.266325	0.0884924	0.24632	0.311163	0.0878811	0.0856988	0.26146	0.323382	0.0266248	0.0861696	0.361866	0.393526	0.0175781	0.167267	1.10923	1.11932
0.90331	0.0917874	0.284756	0.30391	0.273723	0.0909342	0.266424	0.324226	0.0903222	0.0880822	0.273815	0.336186	0.0273644	0.0885165	0.370695	0.407727	0.0180664	0.17172	1.17559	1.16448
0.927724	0.0942611	0.299721	0.315796	0.281121	0.0933097	0.283059	0.337111	0.0927633	0.0904602	0.287378	0.349561	0.028104	0.0908818	0.375468	0.423807	0.0185547	0.176408	1.18883	1.20773
0.952138	0.0968123	0.29724	0.327647	0.288519	0.0956516	0.307212	0.349724	0.0952045	0.0927654	0.317235	0.363049	0.0288435	0.093147	0.402707	0.440204	0.019043	0.18086	1.2551	1.25465
0.976552	0.0992736	0.314959	0.340154	0.295917	0.0980842	0.310967	0.362274	0.0976456	0.0951893	0.320409	0.376172	0.0295831	0.0954625	0.418551	0.455931	0.0195313	0.185359	1.31059	1.29878
1.00097	0.101736	0.332427	0.352152	0.303315	0.10053	0.311805	0.375573	0.100087	0.0975513	0.337454	0.390314	0.0303227	0.0985039	0.44988	0.472275	0.0200195	0.189866	1.36404	1.34411
1.02538	0.104218	0.345284	0.364299	0.310713	0.102948	0.337078	0.389092	0.102528	0.0999439	0.347559	0.404138	0.0310623	0.10074	0.483547	0.495081	0.0205078	0.194483	1.39272	1.39003
1.04979	0.106714	0.355342	0.376717	0.318111	0.105347	0.366524	0.402564	0.104969	0.102297	0.36649	0.41834	0.0318019	0.103082	0.493217	0.510898	0.0209961	0.199037	1.43545	1.43794
1.07421	0.109219	0.362946	0.389338	0.325509	0.107745	0.377939	0.41605	0.10741	0.104691	0.376293	0.432391	0.0325414	0.105515	0.482666	0.527946	0.0214844	0.203517	1.49447	1.48533
1.09862	0.111691	0.378275	0.402148	0.332907	0.110143	0.389233	0.429667	0.109851	0.107063	0.390984	0.446893	0.033281	0.107719	0.523383	0.545991	0.0219727	0.208083	1.53408	1.53214
1.12303	0.114158	0.394469	0.414819	0.340305	0.112532	0.402754	0.443421	0.112292	0.109416	0.409696	0.461366	0.0340206	0.109949	0.55803	0.562136	0.022461	0.212597	1.58517	1.58067
1.14745	0.116626	0.410511	0.427584	0.347703	0.114873	0.426847	0.457242	0.114734	0.111795	0.422845	0.475841	0.0347602	0.112258	0.575122	0.578735	0.0229492	0.217041	1.65186	1.62884
1.17186	0.11912	0.42069	0.440471	0.355101	0.11725	0.442809	0.470859	0.117175	0.11416	0.438719	0.49065	0.0354997	0.114584	0.588481	0.596232	0.0234375	0.221619	1.68817	1.67642
1.19628	0.121582	0.438105	0.453664	0.362498	0.119746	0.450275	0.484872	0.119616	0.116553	0.448518	0.505494	0.0362393	0.116949	0.592792	0.614035	0.0239258	0.226118	1.74215	1.72647
1.22069	0.124059	0.452018	0.466716	0.369896	0.122209	0.465185	0.499876	0.122057	0.11887	0.475406	0.52069	0.0369789	0.119184	0.626224	0.632367	0.0244141	0.230532	1.81501	1.77568
1.2451	0.126581	0.456012	0.480001	0.377294	0.124608	0.476139	0.514745	0.124498	0.121209	0.497134	0.535398	0.0377185	0.12157	0.625985	0.649615	0.0249024	0.235097	1.8539	1.82404
1.26952	0.12909	0.462672	0.493729	0.384692	0.126978	0.493561	0.529264	0.126939	0.123536	0.521717	0.550437	0.0384581	0.123769	0.667492	0.668482	0.0253906	0.239622	1.90147	1.87517
1.29393	0.131527	0.485548	0.507451	0.39209	0.129373	0.505515	0.543702	0.12938	0.125943	0.528057	0.5655	0.0391976	0.126039	0.693165	0.685673	0.0258789	0.24405	1.97053	1.92601
1.31835	0.134033	0.493022	0.52071	0.399488	0.131707	0.530778	0.558454	0.131822	0.128297	0.546454	0.581364	0.0399372	0.12836	0.707225	0.703738	0.0263672	0.248718	1.98568	1.97574
1.34276	0.136479	0.513793	0.534638	0.406886	0.134064	0.551199	0.572875	0.134263	0.130648	0.565327	0.596887	0.0406768	0.130669	0.724061	0.722453	0.0268555	0.253056	2.07468	2.02968
1.36717	0.138954	0.52798	0.548179	0.414284	0.136479	0.576647	0.58759	0.136704	0.133021	0.579335	0.612521	0.0414164	0.132977	0.740971	0.741183	0.0273438	0.257526	2.13391	2.07864
1.39159	0.141426	0.54298	0.562073	0.421682	0.138926	0.59498	0.602881	0.139145	0.135415	0.58859	0.628464	0.0421559	0.135229	0.770263	0.76005	0.027832	0.262041	2.1829	2.13026
1.416	0.143955	0.545037	0.576032	0.42908	0.141323	0.606039	0.618526	0.141586	0.137769	0.606686	0.644705	0.0428955	0.137593	0.774647	0.778502	0.0283203	0.266552	2.23243	2.18296
1.44041	0.146457	0.553329	0.59056	0.436478	0.143703	0.620977	0.633888	0.144027	0.140123	0.624932	0.660717	0.0436351	0.139899	0.79182	0.798237	0.0288086	0.270988	2.29849	2.23592
1.46483	0.148925	0.568986	0.604931	0.443876	0.14609	0.634357	0.649234	0.146468	0.142465	0.645611	0.676849	0.0443747	0.142271	0.794353	0.817509	0.0292969	0.275546	2.33713	2.28803
1.48924	0.151342	0.596073	0.619125	0.451274	0.148448	0.65409	0.664753	0.14891	0.144881	0.649623	0.693007	0.0451143	0.144476	0.834276	0.837599	0.0297852	0.279993	2.40063	2.34254
1.51366	0.153791	0.616053	0.633002	0.458672	0.15085	0.682388	0.680156	0.151351	0.147255	0.663186	0.709942	0.0458538	0.146721	0.865055	0.856075	0.0302735	0.284378	2.47774	2.39549
1.53807	0.156278	0.627577	0.647268	0.466069	0.153311	0.69725	0.696029	0.153792	0.149557	0.692913	0.726594	0.0465934	0.149056	0.875536	0.875149	0.0307617	0.288891	2.52579	2.44782
1.56248	0.158782	0.635084	0.661946	0.473467	0.155698	0.710515	0.712496	0.156233	0.151893	0.714736	0.742717	0.047333	0.151363	0.892363	0.895326	0.03125	0.293415	2.57105	2.50274
1.5869	0.1612	0.662058	0.676853	0.480865	0.158032	0.735494	0.728443	0.158674	0.154249	0.732194	0.759294	0.0480726	0.15371	0.900359	0.915309	0.0317383	0.297912	2.62248	2.55812
1.61131	0.163646	0.682597	0.691086	0.488263	0.160423	0.74764	0.744073	0.161115	0.156544	0.763144	0.776157	0.0488122	0.155899	0.943625	0.93585	0.0322266	0.302428	2.66926	2.61334
1.63572	0.166119	0.697135	0.705691	0.495661	0.162791	0.764998	0.760304	0.163556	0.158921	0.775817	0.792573	0.0495517	0.158159	0.970932	0.954803	0.0327148	0.30683	2.74134	2.66924
1.66014	0.168585	0.713095	0.72062	0.503059	0.165139	0.786924	0.776439	0.165998	0.161294	0.789208	0.809867	0.0502913	0.160533	0.972463	0.974705	0.0332031	0.311369	2.78258	2.72348
1.68455	0.171065	0.726018	0.735569	0.510457	0.16766	0.787933	0.792508	0.168439	0.163613	0.814951	0.827222	0.0510309	0.162725	1.01495	0.995992	0.0336914	0.320375	2.86299	2.78053
1.70897	0.173533	0.741527	0.750724	0.517855	0.170114	0.804281	0.810182	0.17088	0.165966	0.832653	0.844162	0.0517705	0.165119	1.01192	1.01535	0.0341797	0.317465	2.82533	2.9172
1.73338	0.175997	0.757917	0.765854	0.525253	0.172477	0.822483	0.827335	0.173321	0.16835	0.843443	0.861559	0.05251	0.167393	1.03603	1.03713	0.034668	0.314925	2.70369	2.8388
1.75779	0.178459	0.774657	0.781036	0.532651	0.174809	0.84782	0.843812	0.175762	0.17065	0.87331	0.879348	0.0532496	0.16953	1.09077	1.05764	0.0351563	0.311942	2.68054	2.77699
1.78221	0.180941	0.786851	0.79629	0.540049	0.177157	0.869325	0.860132	0.178203	0.173043	0.881979	0.896417	0.0539892	0.171866	1.10048	1.07675	0.0356445	0.309166	2.61002	2.71238
1.80662	0.183445	0.794166	0.811815	0.547447	0.179511	0.889532	0.876718	0.180644	0.175414	0.895571	0.914521	0.0547288	0.17429	1.0908	1.09831	0.0361328	0.306168	2.58885	2.65513
1.83103	0.185932	0.805484	0.827614	0.554845	0.181925	0.896367	0.893459	0.183086	0.1777	0.928176	0.932493	0.0554684	0.176357	1.16108	1.12094	0.0366211	0.303322	2.53226	2.59657
1.85545	0.188346	0.832901	0.843314	0.562243	0.184308	0.928287	0.91083	0.185527	0.180037	0.949506	0.949737	0.0562079	0.179462	1.17621	1.13955	0.0371094	0.300552	2.45782	2.54293
1.87986	0.190799	0.851525	0.858429	0.56964	0.186794	0.936874	0.928014	0.187968	0.182349	0.97621	0.967603	0.0569475	0.181681	1.21245	1.17044	0.0375977	0.297536	2.43776	2.49224
1.90428	0.193313	0.856487	0.874029	0.577038	0.189104	0.966777	0.946237	0.190409	0.184621	1.0117	0.985326	0.0576871	0.184109	1.20139	1.19078	0.038086	0.294681	2.38087	2.43875
1.92869	0.195779	0.872207	0.890281	0.584436	0.191444	0.990096	0.962926	0.19285	0.187049	1.01247	1.00276	0.0584267	0.186418	1.21706	1.21389	0.0385742	0.291822	2.32372	2.38948
1.9531	0.198391	0.855297	0.906126	0.591834	0.193823	1.00431	0.980013	0.195291	0.189392	1.03203	1.02187	0.0591662	0.188601	1.26105	1.23571	0.0390625	0.288833	2.29498	2.34124
1.97752	0.200978	0.843744	0.923451	0.599232	0.196172	1.02532	0.997574	0.197732	0.191752	1.04771	1.04018	0.0599058	0.190775	1.30713	1.25617	0.0395508	0.286029	2.22392	2.29185
2.00193	0.203456	0.856635	0.940551	0.60663	0.198561	1.05575	1.01494	0.200174	0.194089	1.06874	1.05877	0.0606454	0.193072	1.3254	1.27671	0.0400391	0.283071	2.18638	2.2466
2.02635	0.205906	0.875878	0.956651	0.614028	0.200997	1.07554	1.03278	0.202615	0.196423	1.09022	1.07721	0.061385	0.195386	1.33973	1.29889	0.0405273	0.280125	2.14543	2.19958
2.05076	0.208393	0.886792	0.972598	0.621426	0.203423	1.07914	0.105114	0.205056	0.198709	1.12235	1.09574	0.0621246	0.197656	1.36405	1.32137	0.0410156	0.277196	2.09987	2.15365
2.07517	0.210869	0.899929	0.989021	0.628824	0.205719	1.11192	1.06949	0.207497	0.201081	1.13535	1.11386	0.0628641	0.19994	1.38521	1.34342	0.0415039	0.274263	2.05412	2.10881
2.09959	0.213379	0.905643	1.00542	0.636222	0.208102	1.12498	1.0867	0.209938	0.203407	1.1584	1.13299	0.0636037	0.202255	1.39917	1.36576	0.0419922	0.271347	2.00387	2.06465
2.124	0.215892	0.910601	1.02223	0.64362	0.210475	1.14043	1.10486	0.212379	0.205755	1.17655	1.15172	0.0643433	0.204446	1.44115	1.3886	0.0424805	0.268347	1.97164	2.02145
2.14841	0.21831	0.936945	1.03913	0.651018	0.212823	1.16152	1.12301	0.21482	0.208109	1.19329	1.17078	0.0650829	0.206809	1.44416	1.41	0.0429688	0.265293	1.9505	1.97753
2.17283	0.220786	0.950101	1.05515	0.658416	0.215274	1.17742	1.141	0.217262	0.210402	1.22376	1.19	0.0658224	0.209099	1.4638	1.43371	0.043457	0.262369	1.89949	1.93348
2.19724	0.223269	0.961637	1.07188	0.665813	0.217711	1.19666	1.1601	0.219703	0.21271	1.25073	1.20864	0.066562	0.211364	1.48902	1.45656	0.0439453	0.259379	1.86236	1.89219
2.22166	0.22571	0.982719	1.08875	0.673211	0.220053	1.21894	1.17912	0.222144	0.215079	1.26414	1.22757	0.0673016	0.213679	1.50283	1.47922	0.0444336	0.256486	1.80254	1.85038
2.24607	0.228199	0.992842	1.10525	0.680609	0.222397	1.24062	1.19729	0.224585	0.217405	1.28693	1.24724	0.0680412	0.215929	1.53112	1.50264	0.0449219	0.25347	1.76982	1.81068
2.27048	0.23066	1.00937	1.12235	0.688007	0.224733	1.26407	1.2156	0.227026	0.219791	1.29615	1.26652	0.0687808	0.218278	1.53725	1.52533	0.0454102	0.250375	1.75372	1.7695
2.2949	0.233129	1.02401	1.13921	0.695405	0.227088	1.28321	1.23392	0.229467	0.222107	1.3213	1.28656	0.0695203	0.220501	1.57168	1.5494	0.0458985	0.247579	1.6696	1.72771
2.31931	0.235608	1.03626	1.15624	0.702803	0.229439	1.30309	1.25253	0.231908	0.224445	1.34108	1.30589	0.0702599	0.22269	1.61361	1.57194	0.0463867	0.244429	1.66425	1.69118
2.34372	0.238057	1.05532	1.17345	0.710201	0.231917	1.31279	1.27118	0.234349	0.22678	1.36178	1.32558	0.0709995	0.224989	1.63078	1.59419	0.046875	0.241398	1.63138	1.64946
2.36814	0.240478	1.08055	1.1904	0.717599	0.234346	1.33345	1.2912	0.236791	0.229091	1.38773	1.34532	0.0717391	0.227176	1.67306	1.61799	0.0473633	0.238428	1.58383	1.61028
2.39255	0.24294	1.0967	1.20715	0.724997	0.2367	1.35274	1.31077	0.239232	0.231441	1.40485	1.36488	0.0724786	0.229575	1.66778	1.64041	0.0478516	0.235412	1.54595	1.57253
2.41697	0.245405	1.11199	1.22443	0.732395	0.239073	1.36746	1.32966	0.241673	0.233822	1.41502	1.38498	0.0732182	0.231839	1.69256	1.66575	0.0483398	0.232388	1.5088	1.53448
2.44138	0.247872	1.12688	1.2418	0.739793	0.241441	1.38352	1.34886	0.244114	0.236167	1.43322	1.4055	0.0739578	0.234033	1.73325	1.68935	0.0488281	0.229296	1.48621	1.4968
2.46579	0.250316	1.14696	1.25925	0.747191	0.243752	1.41227	1.36809	0.246555	0.238481	1.45836	1.42568	0.0746974	0.236319	1.75305	1.71214	0.0493164	0.226331	1.43449	1.45857
2.49021	0.252805	1.15679	1.27652	0.754589	0.246179	1.43309	1.38681	0.248996	0.240812	1.47951	1.4456	0.075437	0.238626	1.76813	1.73631	0.0498047	0.22333	1.38964	1.42274
2.51462	0.255255	1.17539	1.29436	0.761987	0.248646	1.44476	1.40685	0.251437	0.243178	1.49265	1.46583	0.0761765	0.24098	1.77254	1.76083	0.050293	0.220254	1.36098	1.38674
2.53903	0.257725	1.18955	1.31183	0.769384	0.25101	1.46141	1.42737	0.253879	0.245522	1.51098	1.48654	0.0769161	0.243138	1.82095	1.78608	0.0507813	0.217167	1.33412	1.35007
2.56345	0.260183	1.20628	1.32959	0.776782	0.253328	1.48839	1.44686	0.25632	0.247887	1.5243	1.50706	0.0776557	0.245427	1.83989	1.80875	0.0512695	0.214159	1.28855	1.31373
2.58786	0.262613	1.22932	1.34728	0.78418	0.255665	1.5111	1.46597	0.258761	0.250166	1.55681	1.52792	0.0783953	0.247774	1.84598	1.83337	0.0517578	0.211077	1.25885	1.27899
2.61228	0.265086	1.24262	1.36473	0.791578	0.257997	1.53475	1.48538	0.261202	0.252538	1.56872	1.54786	0.0791349	0.249844	1.91399	1.85885	0.0522461	0.207927	1.24355	1.24357
2.63669	0.267527	1.26298	1.38275	0.798976	0.260376	1.54784	1.50483	0.263643	0.254915	1.57915	1.56898	0.0798744	0.252209	1.91562	1.8806	0.0527344	0.204866	1.2074	0.120765
2.6611	0.269976	1.28169	1.40047	0.806374	0.262804	1.56804	1.52487	0.266084	0.257216	1.60675	1.59024	0.080614	0.255261	1.9407	1.90662	0.0532227	0.201788	1.17424	1.17349
2.68552	0.272426	1.30005	1.41835	0.813772	0.265231	1.58855	1.5455	0.268525	0.259538	1.62957	1.61067	0.0813536	0.257543	1.96102	1.94217	0.053711	0.198775	1.12589	1.13948
2.70993	0.274841	1.32635	1.4363	0.82117	0.267635	1.59583	1.56618	0.270967	0.261849	1.65476	1.63145	0.0820932	0.25977	1.99352	1.96678	0.0541992	0.195664	1.0984	1.10675
2.73435	0.277292	1.34442	1.45393	0.828568	0.27	1.61184	1.58668	0.273408	0.264266	1.65594	1.65219	0.0828327	0.261943	2.03807	1.99092	0.0546875	0.192572	1.06609	1.07304
2.75876	0.279701	1.37189	1.47206	0.835966	0.272379	1.62479	1.60684	0.275849	0.266505	1.69717	1.67428	0.0835723	0.264211	2.06139	2.01448	0.0551758	0.189417	1.04711	1.04004
2.78317	0.282151	1.39014	1.48976	0.843364	0.274719	1.64636	1.62724	0.27829	0.268869	1.71035	1.69428	0.0843119	0.266487	2.08289	2.03954	0.0556641	0.186384	0.999783	1.0066
2.80759	0.284549	1.41981	1.50802	0.850762	0.277145	1.66658	1.6473	0.280731	0.271222	1.72575	1.71592	0.0850515	0.268785	2.09931	2.0648	0.0561523	0.183272	0.969587	0.975258
2.832	0.286969	1.44475	1.52574	0.85816	0.279574	1.68635	1.66841	0.283172	0.273578	1.7405	1.73749	0.0857911	0.271069	2.11859	2.09049	0.0566406	0.18011	0.949723	0.943184
2.85641	0.289417	1.46334	1.54379	0.865558	0.281868	1.71807	1.68959	0.285613	0.275903	1.76214	1.75916	0.0865306	0.273246	2.16228	2.11607	0.0571289	0.176999	0.917548	0.910887
2.88083	0.291829	1.48995	1.56223	0.872955	0.284223	1.73599	1.70934	0.288055	0.278263	1.77596	1.78053	0.0872702	0.275522	2.18334	2.1402	0.0576172	0.173973	0.865693	0.879724
2.90524	0.294263	1.51166	1.5803	0.880353	0.286596	1.74989	1.7299	0.290496	0.280569	1.8019	1.80241	0.0880098	0.277851	2.19259	2.16592	0.0581055	0.170697	0.868938	0.85002
2.92966	0.29667	1.53938	1.5987	0.887751	0.288897	1.77993	1.75073	0.292937	0.282926	1.81614	1.82369	0.0887494	0.280027	2.23617	2.19246	0.0585938	0.167611	0.828815	0.817448
2.95407	0.299166	1.54694	1.61684	0.895149	0.291222	1.80441	1.77082	0.295378	0.285238	1.84054	1.84571	0.0894889	0.282368	2.24245	2.21685	0.059082	0.164469	0.800582	0.787861
2.97848	0.301569	1.5755	1.63611	0.902547	0.293657	1.82234	1.79128	0.297819	0.287508	1.87427	1.86723	0.0902285	0.28465	2.26222	2.24381	0.0595703	0.161323	0.772356	0.757884
3.0029	0.304009	1.59567	1.65428	0.909945	0.296065	1.8464	1.81307	0.30026	0.28978	1.90757	1.88832	0.0909681	0.286857	2.29839	2.26993	0.0600586	0.158158	0.747524	0.728283
3.02731	0.30647	1.61117	1.67299	0.917343	0.298427	1.86257	1.83459	0.302701	0.292127	1.92374	1.90954	0.0917077	0.289104	2.3257	2.29507	0.0605469	0.155031	0.71353	0.698859
3.05172	0.308931	1.62645	1.69199	0.924741	0.300779	1.88081	1.85564	0.305143	0.294477	1.93937	1.9318	0.0924473	0.291395	2.34328	2.32091	0.0610352	0.151841	0.692884	0.67031
3.07614	0.311442	1.6305	1.71105	0.932139	0.30315	1.89467	1.87667	0.307584	0.296849	1.94992	1.95413	0.0931868	0.293663	2.36586	2.34749	0.0615235	0.148714	0.657239	0.641382
3.10055	0.313898	1.64706	1.73076	0.939537	0.305486	1.9165	1.89801	0.310025	0.299224	1.95988	1.97681	0.0939264	0.295924	2.38981	2.3738	0.0620117	0.145627	0.611801	0.613657
3.12497	0.316277	1.68058	1.74981	0.946935	0.307826	1.93735	1.919	0.312466	0.301489	1.99425	1.99958	0.094666	0.29804	2.44627	2.40011	0.0625	0.142376	0.602405	0.586773
3.14938	0.318654	1.71474	1.76802	0.954333	0.310285	1.94952	1.94013	0.314907	0.303815	2.01503	2.02102	0.0954056	0.300404	2.44709	2.42434	0.0629883	0.13919	0.577824	0.558327
3.17379	0.321103	1.73266	1.78632	0.961731	0.312721	1.96686	1.96273	0.317348	0.306133	2.03739	2.04336	0.0961451	0.302694	2.46454	2.45245	0.0634766	0.135984	0.556801	0.53114
3.19821	0.323539	1.75339	1.80558	0.969129	0.315007	1.99954	1.98508	0.319789	0.308441	2.06214	2.06566	0.0968847	0.304848	2.51238	2.47945	0.0639649	0.132809	0.52805	0.504148
3.22262	0.325935	1.78297	1.82472	0.976526	0.317378	2.0132	2.00575	0.322231	0.310731	2.09067	2.0879	0.0976243	0.30707	2.54473	2.50448	0.0644531	0.129691	0.485868	0.477937
3.24703	0.328368	1.80438	1.84343	0.983924	0.319722	2.03275	2.02753	0.324672	0.313089	2.10399	2.11	0.0983639	0.309364	2.56111	2.5307	0.0649414	0.12638	0.48629	0.45276
3.27145	0.330781	1.83026	1.86266	0.991322	0.32204	2.05833	2.04905	0.327113	0.315373	2.13389	2.13306	0.0991035	0.311622	2.58519	2.5581	0.0654297	0.123195	0.45739	0.425826
3.29586	0.333211	1.85229	1.88169	0.99872	0.32441	2.09016	2.07034	0.329554	0.317732	2.14671	2.15521	0.099843	0.313889	2.60751	2.58501	0.065918	0.119881	0.456742	0.400823
3.32028	0.335642	1.87379	1.901	1.00612	0.326838	2.10895	2.09234	0.331995	0.320054	2.16801	2.17843	0.100583	0.316088	2.64501	2.61213	0.0664063	0.116716	0.422015	0.374834
3.34469	0.338035	1.90403	1.92039	1.01352	0.329159	2.13345	2.11509	0.334436	0.322277	2.21132	2.20121	0.101322	0.31829	2.68154	2.63828	0.0668945	0.113574	0.381239	0.350942
3.3691	0.340452	1.92891	1.93933	1.02091	0.331504	2.15243	2.13661	0.336877	0.324617	2.2283	2.22277	0.102062	0.320577	2.69925	2.66462	0.0673828	0.11037	0.353711	0.327655
3.39352	0.342862	1.95512	1.95866	1.02831	0.333875	2.16567	2.15851	0.339319	0.326926	2.2521	2.246	0.102801	0.322823	2.72577	2.69235	0.0678711	0.107056	0.350149	0.304111
3.41793	0.345295	1.97615	1.97797	1.03571	0.336167	2.19667	2.1808	0.34176	0.329233	2.27641	2.26886	0.103541	0.325061	2.75428	2.71951	0.0683594	0.103758	0.342038	0.279913
3.44235	0.347723	1.99842	1.99762	1.04311	0.338503	2.21762	2.20218	0.344201	0.331571	2.29364	2.29176	0.104281	0.327241	2.79569	2.74663	0.0688477	0.100599	0.302238	0.256436
3.46676	0.350154	2.01972	2.01724	1.05051	0.340896	2.24381	2.2242	0.346642	0.333862	2.32138	2.31515	0.10502	0.329556	2.80669	2.77293	0.0693359	0.0973317	0.285827	0.2348
3.49117	0.352564	2.04596	2.03696	1.0579	0.343278	2.27243	2.24699	0.349083	0.336141	2.35165	2.33796	0.10576	0.330928	2.85226	2.80146	0.0698242	0.0941916	0.24021	0.212509
3.51559	0.354913	2.08574	2.05645	1.0653	0.345639	2.28757	2.26968	0.351524	0.338435	2.37875	2.3607	0.106255	0.338794	2.90751	2.81806	0.0703125	0.0907414	0.263376	0.191922
3.54	0.357361	2.10322	2.07524	1.0727	0.347991	2.30486	2.29218	0.353965	0.340725	2.40639	2.38371	0.106995	0.336883	2.87654	2.93505	0.0708008	0.0875737	0.222446	0.168855
3.56441	0.359682	2.14918	2.0954	1.0801	0.350354	2.31938	2.31463	0.356407	0.343046	2.42709	2.40676	0.107734	0.335507	2.84036	2.89347	0.0712891	0.0844016	0.181665	0.14904
3.58883	0.36216	2.15977	2.11394	1.0875	0.352651	2.34883	2.3373	0.358848	0.345356	2.45014	2.43029	0.108474	0.334023	2.82825	2.8644	0.0717774	0.0809508	0.202713	0.129561
3.61324	0.364633	2.17164	2.13464	1.09489	0.354911	2.38641	2.35921	0.361289	0.347668	2.47288	2.45373	0.109214	0.332662	2.78809	2.83536	0.0722656	0.0777182	0.174102	0.108094
3.63766	0.367002	2.20677	2.15523	1.10229	0.35732	2.40854	2.38076	0.36373	0.349937	2.50502	2.47725	0.109953	0.331177	2.77567	2.80949	0.0727539	0.0743726	0.170092	0.0891861
3.66207	0.369385	2.2386	2.17449	1.10969	0.359749	2.42628	2.40427	0.366171	0.352274	2.52192	2.50026	0.110693	0.329806	2.73741	2.78248	0.0732422	0.0711274	0.142877	0.0697943
3.68648	0.371828	2.25705	2.19406	1.11709	0.362106	2.44186	2.42804	0.368612	0.354559	2.55041	2.52429	0.111432	0.328255	2.7395	2.758	0.0737305	0.0678904	0.112977	0.0518118
3.7109	0.374242	2.28182	2.21447	1.12449	0.364378	2.4765	2.45095	0.371053	0.356905	2.565	2.54764	0.112172	0.326908	2.69533	2.73122	0.0742188	0.0646104	0.0920531	0.0343902
3.73531	0.376665	2.30455	2.23452	1.13188	0.366744	2.49002	2.47286	0.373495	0.359168	2.59838	2.57194	0.112911	0.325456	2.67458	2.70819	0.074707	0.0612574	0.0867218	0.0171541
3.75972	0.37911	2.32232	2.25475	1.13928	0.369062	2.51427	2.49607	0.375936	0.361444	2.62858	2.5951	0.113651	0.323986	2.65777	2.68387	0.0756836	0.0545764	0.0683705	-0.0165395
3.78414	0.381479	2.35724	2.27532	1.14668	0.371375	2.55758	2.51871	0.378377	0.363784	2.64439	2.61856	0.114391	0.322551	2.63269	2.65966	0.0761719	0.0513224	0.0386233	-0.0323685
3.80855	0.383888	2.38305	2.2949	1.15408	0.373775	2.58147	2.54138	0.380818	0.366014	2.68482	2.64298	0.11513	0.321218	2.5845	2.63636	0.0766602	0.0478604	0.0548231	-0.0469751
3.83297	0.386347	2.39751	2.31512	1.16147	0.37612	2.59925	2.56522	0.383259	0.368374	2.69602	2.66589	0.11587	0.319667	2.58521	2.61493	0.0771484	0.0446556	0.0126349	-0.0623678
3.85738	0.388711	2.43344	2.33606	1.16887	0.378444	2.62185	2.5884	0.3857	0.370644	2.72721	2.69075	0.116609	0.318281	2.5485	2.59033	0.0776367	0.0412081	0.0241781	-0.0753263
3.88179	0.39118	2.44556	2.35572	1.17627	0.38076	2.64622	2.61138	0.388141	0.371957	2.75708	2.71436	0.117349	0.316803	2.53237	2.56864
3.90621	0.393567	2.47616	2.37691	1.18367	0.383105	2.66406	2.63432	0.388685	0.378994	2.78127	2.73274	0.118089	0.315362	2.50752	2.54571
3.93062	0.395953	2.50679	2.39698	1.19107	0.38541	2.69058	2.65772	0.391126	0.37752	2.76098	2.82273	0.118828	0.313867	2.49479	2.52363
3.95504	0.398357	2.53354	2.41714	1.19846	0.387819	2.71198	2.68066	0.393568	0.376059	2.73755	2.78989	0.119568	0.312321	2.49315	2.5009
3.97945	0.400729	2.56721	2.43759	1.20586	0.390193	2.74113	2.70502	0.396009	0.374611	2.71081	2.76119	0.120307	0.310912	2.46061	2.47765
4.00386	0.403096	2.60211	2.45767	1.21326	0.392442	2.78022	2.72896	0.39845	0.37306	2.70701	2.73463	0.121047	0.309389	2.45324	2.45671
4.02828	0.405525	2.62305	2.47776	1.22066	0.39479	2.79708	2.75131	0.400891	0.371605	2.68147	2.7079	0.121786	0.308041	2.40656	2.43419
4.05269	0.407956	2.64351	2.49875	1.22806	0.397092	2.82397	2.77508	0.403332	0.370159	2.65351	2.6835	0.122526	0.306504	2.40207	2.41451
4.0771	0.41039	2.66311	2.51978	1.23545	0.399329	2.86556	2.7983	0.405773	0.368691	2.63047	2.65994	0.123266	0.305114	2.36428	2.39207
4.10152	0.412837	2.67994	2.54089	1.24285	0.40049	2.89485	2.82072	0.408214	0.367251	2.60068	2.63663	0.124005	0.303643	2.34446	2.37207
4.12593	0.415293	2.69447	2.5622	1.24341	0.408089	2.87614	2.83783	0.410656	0.365749	2.5847	2.61424	0.124745	0.302113	2.33777	2.35095
4.15035	0.416388	2.73735	2.58368	1.25081	0.406541	2.86192	2.92944	0.413097	0.364278	2.56162	2.5914	0.125484	0.300686	2.30774	2.32912
4.15089	0.426518	2.6724	2.60564	1.25821	0.405115	2.83183	2.89872	0.415538	0.362816	2.53623	2.56939	0.126224	0.299204	2.28971	2.30902
4.1753	0.425061	2.64256	2.72741	1.2656	0.403655	2.80909	2.87298	0.417979	0.361296	2.52358	2.54785	0.126963	0.297724	2.27134	2.28821
4.19972	0.423567	2.62064	2.68629	1.273	0.402227	2.77888	2.84841	0.42042	0.35982	2.5007	2.52582	0.127703	0.296191	2.26432	2.26756
4.22413	0.422019	2.6105	2.65209	1.2804	0.400806	2.74679	2.82533	0.422861	0.358356	2.47527	2.50472	0.128443	0.294839	2.21649	2.24628
4.24854	0.420491	2.59591	2.62067	1.2878	0.39923	2.73776	2.80312	0.425302	0.356858	2.45697	2.48402	0.129182	0.293233	2.22558	2.22785
4.27296	0.418981	2.5769	2.59176	1.2952	0.397727	2.71203	2.77945	0.427744	0.355384	2.43308	2.46309	0.129922	0.291677	2.22312	2.20569
4.29737	0.417471	2.55751	2.56467	1.30259	0.396229	2.69649	2.75732	0.430185	0.353881	2.41542	2.44274	0.130661	0.290238	2.19418	2.18451
4.32179	0.415913	2.54868	2.53875	1.30999	0.394742	2.67846	2.73569	0.432626	0.352445	2.38244	2.42219	0.131401	0.288363	2.14556	2.16519
4.3462	0.41443	2.52287	2.51311	1.31739	0.393246	2.66205	2.71456	0.435067	0.350902	2.37341	2.40278	0.13214	0.286839	2.1353	2.13957
4.37061	0.412904	2.50649	2.48932	1.32479	0.391749	2.64569	2.69364	0.437508	0.349361	2.36375	2.38206	0.13288	0.285409	2.10356	2.11943
4.39503	0.411443	2.47506	2.46556	1.33219	0.390242	2.63142	2.673	0.439949	0.34789	2.33791	2.36159	0.13362	0.283835	2.10404	2.10071
4.41944	0.409896	2.46278	2.4433	1.33958	0.38874	2.60383	2.6525	0.44239	0.346387	2.31931	2.34229	0.134359	0.282349	2.08461	2.07992
4.44386	0.408288	2.46413	2.42032	1.34698	0.387164	2.59272	2.63231	0.444832	0.344912	2.294	2.32267	0.135099	0.280951	2.04527	2.06055
4.46827	0.406764	2.44616	2.39701	1.35438	0.38572	2.56361	2.61139	0.447273	0.343365	2.28469	2.30361	0.135838	0.279447	2.02919	2.04253
4.49268	0.405189	2.43947	2.37535	1.36178	0.384264	2.53677	2.59242	0.449714	0.34185	2.26781	2.28371	0.136578	0.277962	2.00904	2.02303
4.5171	0.403648	2.42473	2.35334	1.36918	0.382851	2.50007	2.57344	0.452155	0.340403	2.23556	2.26443	0.137318	0.276509	1.98114	2.00392
4.54151	0.402136	2.40337	2.33219	1.37657	0.381311	2.49173	2.55519	0.454596	0.338863	2.22411	2.2462	0.138057	0.274977	1.9709	1.98537
4.56592	0.400593	2.38875	2.31173	1.38397	0.379791	2.46693	2.53543	0.457037	0.337353	2.20546	2.22681	0.138797	0.273481	1.95234	1.96578
4.59034	0.39906	2.37154	2.29111	1.39137	0.37819	2.45991	2.51613	0.459478	0.335794	2.19772	2.20801	0.139536	0.271987	1.93326	1.94682
4.61475	0.397562	2.34625	2.27093	1.39877	0.376712	2.43705	2.49598	0.46192	0.334261	2.18385	2.18866	0.140276	0.270456	1.9222	1.92799
4.63917	0.39598	2.33981	2.25148	1.40617	0.375174	2.42713	2.47758	0.464361	0.332741	2.16694	2.16984	0.141015	0.268975	1.89974	1.90872
4.66358	0.394406	2.33099	2.23109	1.41356	0.373734	2.39514	2.45854	0.466802	0.33125	2.14303	2.1513	0.141755	0.267426	1.89215	1.89028
4.68799	0.392833	2.32184	2.21113	1.42096	0.372145	2.39648	2.44089	0.469243	0.329674	2.13819	2.13327	0.142495	0.265946	1.86903	1.87097
4.71241	0.39133	2.2966	2.19141	1.42836	0.370582	2.39165	2.42143	0.471684	0.328156	2.12007	2.1142	0.143234	0.264357	1.87003	1.85275
4.73682	0.389835	2.26952	2.17286	1.43576	0.369083	2.36037	2.40249	0.474125	0.326781	2.06955	2.09606	0.143974	0.262879	1.84608	1.83307
4.76123	0.388337	2.24284	2.15455	1.44315	0.367487	2.35054	2.38449	0.476566	0.325214	2.06209	2.0799	0.144713	0.261455	1.80976	1.81509
4.78565	0.386851	2.21297	2.13636	1.45055	0.365979	2.33269	2.36537	0.479008	0.323645	2.05461	2.06122	0.145453	0.259978	1.78495	1.79791
4.81006	0.38531	2.1954	2.11851	1.45795	0.364498	2.30843	2.34751	0.481449	0.322126	2.03598	2.0427	0.146192	0.258442	1.77342	1.78004
4.83448	0.383817	2.16688	2.10006	1.46535	0.363005	2.28667	2.33007	0.48389	0.320622	2.01344	2.02495	0.146932	0.256946	1.75264	1.76144
4.85889	0.3823	2.14331	2.08244	1.47275	0.361483	2.27116	2.31257	0.486331	0.319109	1.9929	2.00751	0.147672	0.255464	1.7283	1.74351
4.8833	0.380741	2.12896	2.06466	1.48014	0.35996	2.2558	2.2948	0.488772	0.317606	1.96982	1.99002	0.148411	0.253905	1.72125	1.72587
4.90772	0.379245	2.10031	2.04647	1.48754	0.358362	2.245	2.27713	0.491213	0.316033	1.96234	1.97276	0.149151	0.252358	1.71113	1.70724
4.93213	0.377683	2.08627	2.02931	1.49494	0.356809	2.22395	2.25863	0.493654	0.314532	1.93833	1.95468	0.14989	0.250871	1.68761	1.6889
4.95654	0.376123	2.07145	2.01138	1.50234	0.35527	2.21149	2.24082	0.496096	0.31296	1.92997	1.93767	0.15063	0.249366	1.66762	1.67147
4.98096	0.374543	2.06099	1.99367	1.50974	0.353781	2.18739	2.22328	0.498537	0.311433	1.91142	1.91982	0.15137	0.247872	1.64496	1.65388
5.00537	0.37303	2.03514	1.97585	1.51713	0.352274	2.16721	2.20646	0.500978	0.30991	1.89173	1.90266	0.152109	0.246289	1.6423	1.63651
5.02979	0.371439	2.0265	1.95907	1.52453	0.350717	2.15795	2.18947	0.503419	0.308398	1.86939	1.88564	0.152849	0.244869	1.60265	1.61801
5.0542	0.369917	2.00221	1.94137	1.53193	0.349148	2.13925	2.17196	0.50586	0.306886	1.84676	1.86884	0.153588	0.243277	1.60157	1.60184
5.07861	0.368375	1.98217	1.92474	1.53933	0.347598	2.11608	2.1544	0.508301	0.305281	1.84484	1.85212	0.154328	0.24177	1.58111	1.58338
5.10303	0.36679	1.97134	1.90794	1.54673	0.346079	2.09755	2.13718	0.510742	0.30376	1.82368	1.83429	0.155067	0.240239	1.5659	1.5662
5.12744	0.36523	1.95482	1.89072	1.55412	0.344533	2.08506	2.12043	0.513184	0.302225	1.80567	1.81768	0.155807	0.238633	1.56726	1.54876
5.15186	0.363675	1.93697	1.87396	1.56152	0.342999	2.06947	2.10341	0.515625	0.30071	1.78276	1.80094	0.156547	0.237183	1.53338	1.53042
5.17627	0.36216	1.90983	1.85738	1.56892	0.341441	2.05926	2.08664	0.518066	0.299196	1.75951	1.78455	0.157286	0.235171	1.50554	1.51428
5.20068	0.360585	1.8962	1.84143	1.57632	0.339901	2.04452	2.06964	0.520507	0.297671	1.73848	1.76823	0.158026	0.233602	1.49796	1.49075
5.2251	0.358993	1.88581	1.82477	1.58372	0.338298	2.03194	2.05296	0.522948	0.296012	1.74737	1.75185	0.158765	0.232037	1.48906	1.47342
5.24951	0.357431	1.8684	1.80805	1.59111	0.336753	2.00596	2.03559	0.525389	0.294533	1.71553	1.73387	0.159505	0.230567	1.45883	1.45615
5.27392	0.355874	1.84994	1.79186	1.59851	0.335209	1.99158	2.01903	0.52783	0.29302	1.69108	1.71831	0.160244	0.228982	1.45423	1.44017
5.29834	0.354296	1.83568	1.77581	1.60591	0.333675	1.97464	2.00254	0.530272	0.291403	1.68994	1.70234	0.160984	0.227501	1.42586	1.42271
5.32275	0.352755	1.81288	1.7596	1.61331	0.332107	1.96521	1.98626	0.532713	0.289925	1.65709	1.68513	0.161724	0.225963	1.41032	1.40671
5.34717	0.35113	1.80884	1.74397	1.62071	0.330532	1.9571	1.96962	0.535154	0.288346	1.647	1.6698	0.162463	0.224401	1.39985	1.39
5.37158	0.349541	1.7965	1.72735	1.6281	0.328956	1.94894	1.95299	0.537595	0.286756	1.63894	1.65323	0.163203	0.222882	1.37968	1.37308
5.39599	0.347967	1.78036	1.71135	1.6355	0.32736	1.93289	1.93644	0.540036	0.285265	1.60856	1.63664	0.163942	0.221282	1.37729	1.35679
5.42041	0.34636	1.77162	1.69564	1.6429	0.325828	1.90252	1.91974	0.542477	0.283678	1.59945	1.62137	0.164682	0.21983	1.34152	1.33954
5.44482	0.34485	1.74069	1.67959	1.6503	0.324193	1.90698	1.90386	0.544918	0.282038	1.60206	1.60494	0.165422	0.218292	1.32496	1.32428
5.46923	0.343354	1.70661	1.66488	1.65769	0.322655	1.88927	1.88682	0.547359	0.280518	1.57758	1.58798	0.166161	0.216695	1.32125	1.30795
5.49365	0.341764	1.69309	1.65036	1.66509	0.32111	1.87316	1.87105	0.549801	0.279004	1.55141	1.57261	0.166901	0.215305	1.27101	1.29097
5.51806	0.340286	1.65439	1.63472	1.67249	0.319675	1.83201	1.85523	0.552242	0.277398	1.54578	1.55735	0.16764	0.213635	1.28336	1.27671
5.54248	0.338727	1.63361	1.6206	1.67989	0.318019	1.82825	1.84076	0.554683	0.275867	1.52295	1.54101	0.16838	0.212106	1.26396	1.25892
5.56689	0.337202	1.60489	1.60548	1.68729	0.316396	1.81674	1.82371	0.557124	0.274324	1.50265	1.52571	0.169119	0.210524	1.25616	1.24308
5.5913	0.335601	1.59291	1.59091	1.69468	0.314906	1.78713	1.8072	0.559565	0.272681	1.50474	1.5103	0.169859	0.208934	1.24987	1.22663
5.61572	0.334009	1.57893	1.57547	1.70208	0.313286	1.78685	1.79233	0.562006	0.271112	1.48989	1.49375	0.170599	0.207425	1.22533	1.21019
5.64013	0.332515	1.54256	1.56026	1.70948	0.311714	1.77528	1.77594	0.564447	0.269582	1.46604	1.47823	0.171338	0.205927	1.19805	1.19484
5.66454	0.330951	1.52174	1.54637	1.71688	0.310217	1.74666	1.76024	0.566889	0.267967	1.46107	1.46323	0.172078	0.204385	1.18064	1.17967
5.68896	0.329379	1.50227	1.53162	1.72428	0.308654	1.7328	1.74546	0.56933	0.266412	1.44224	1.44727	0.172817	0.202784	1.17606	1.16401
5.71337	0.327749	1.49582	1.51689	1.73167	0.307046	1.71652	1.72994	0.571771	0.264809	1.43439	1.43213	0.173557	0.201235	1.1596	1.14773
5.73779	0.326107	1.49182	1.50154	1.73907	0.305456	1.69608	1.71398	0.574212	0.263198	1.42765	1.41646	0.174296	0.199831	1.11047	1.13219
5.7622	0.324542	1.47014	1.48618	1.74647	0.303879	1.68454	1.69832	0.576653	0.26165	1.40691	1.40081	0.175036	0.198147	1.12411	1.11848
5.78661	0.322988	1.44582	1.47189	1.75387	0.302332	1.66621	1.68288	0.579094	0.26002	1.40418	1.38598	0.175776	0.196598	1.107	1.10137
5.81103	0.321401	1.42866	1.45776	1.76127	0.300802	1.64371	1.66784	0.581535	0.258499	1.37683	1.37023	0.176515	0.195007	1.09918	1.08609
5.83544	0.319843	1.40484	1.44329	1.76866	0.299248	1.62649	1.65305	0.583977	0.256898	1.36721	1.35587	0.177255	0.193519	1.06826	1.07036
5.85986	0.318265	1.38534	1.42926	1.77606	0.297596	1.61876	1.63803	0.586418	0.255369	1.34124	1.34059	0.177994	0.191949	1.05535	1.05595
5.88427	0.316685	1.36576	1.41503	1.78346	0.296011	1.59571	1.62197	0.588859	0.253718	1.34247	1.32624	0.178734	0.190242	1.07304	1.0406
5.90868	0.315124	1.3419	1.40088	1.79086	0.294377	1.59577	1.60677	0.5913	0.252114	1.33281	1.31052	0.179473	0.188761	1.03977	1.02373
5.9331	0.313515	1.32853	1.38702	1.79826	0.292806	1.58136	1.59108	0.593741	0.250581	1.30718	1.29547	0.180213	0.187036	1.06118	1.0097
5.95751	0.311871	1.32284	1.37265	1.80565	0.29125	1.56345	1.57619	0.596182	0.248981	1.29625	1.2813	0.180953	0.185536	1.0316	0.992793
5.98192	0.310318	1.29649	1.35797	1.81305	0.289688	1.54652	1.5615	0.598623	0.247431	1.27389	1.2664	0.181692	0.183472	1.00654	0.978713
6.00634	0.308722	1.27951	1.34449	1.82045	0.28809	1.53755	1.54681	0.601065	0.245854	1.25737	1.25216	0.182432	0.182	0.970386	0.958071
6.03075	0.307122	1.2632	1.33052	1.82785	0.286466	1.52209	1.53176	0.603506	0.244257	1.24509	1.23766	0.183171	0.180423	0.957738	0.944652
6.05517	0.305511	1.24922	1.31659	1.83525	0.284864	1.50128	1.51649	0.605947	0.242673	1.22986	1.22301	0.183911	0.17885	0.943782	0.929942
6.07958	0.303909	1.23293	1.30261	1.84264	0.283264	1.49213	1.50156	0.608388	0.241075	1.21746	1.20857	0.184651	0.177274	0.93042	0.915354
6.10399	0.302288	1.22077	1.28882	1.85004	0.281646	1.48673	1.48671	0.610829	0.239479	1.2043	1.19405	0.18539	0.175851	0.882465	0.900792
6.12841	0.300648	1.21252	1.27487	1.85744	0.280131	1.45817	1.47173	0.61327	0.237956	1.17461	1.17964	0.18613	0.174158	0.894836	0.888055
6.15282	0.298944	1.21822	1.2608	1.86484	0.278506	1.45389	1.45794	0.615711	0.236374	1.15807	1.16611	0.186869	0.17264	0.86798	0.872246
6.17723	0.297296	1.21134	1.24608	1.87223	0.27689	1.44745	1.44297	0.618153	0.234707	1.16022	1.15195	0.187609	0.171065	0.853662	0.858573
6.20165	0.295628	1.20881	1.23215	1.87963	0.275269	1.42972	1.42819	0.620594	0.233093	1.15032	1.13692	0.188348	0.169398	0.859779	0.844303
0.622606	0.294025	1.19146	1.21805	1.88703	0.273627	1.4163	1.41342	0.623035	0.231503	1.13501	1.1226	0.189088	0.167846	0.83961	0.829093
6.25048	0.292429	1.17208	1.20479	1.89443	0.272045	1.40165	1.3985	0.625476	0.229931	1.11524	1.10861	0.189828	0.166276	0.823573	0.815302
6.27489	0.290855	1.14769	1.19165	1.90183	0.270483	1.38208	1.3843	0.627917	0.228373	1.09205	1.09488	0.190567	0.16474	0.799649	0.801354
6.2993	0.289232	1.13397	1.17879	1.90922	0.268846	1.37945	1.37037	0.630358	0.22665	1.10596	1.08137	0.191307	0.163118	0.794886	0.787861
6.32372	0.287529	1.13807	1.16542	1.91662	0.267304	1.35508	1.35565	0.632799	0.22509	1.08285	1.06608	0.192046	0.161513	0.785892	0.773481
6.34813	0.285895	1.12646	1.15121	1.92402	0.265684	1.33564	1.34205	0.635241	0.223455	1.07634	1.05273	0.192786	0.159961	0.764942	0.759411
6.37254	0.284305	1.10471	1.13793	1.93142	0.264025	1.32482	1.32765	0.637682	0.221893	1.05347	1.03859	0.193525	0.158394	0.747379	0.746
6.39696	0.282699	1.08639	1.12521	1.93882	0.262372	1.3247	1.31291	0.640123	0.220268	1.04443	1.02533	0.194265	0.156806	0.734088	0.73248
6.42137	0.281122	1.06126	1.11232	1.94621	0.260763	1.31452	1.29832	0.642564	0.218635	1.03696	1.01142	0.195005	0.155248	0.713794	0.718825
6.44579	0.279516	1.04232	1.09983	1.95361	0.259194	1.29518	1.28427	0.645005	0.217077	1.01229	0.997515	0.195744	0.153629	0.707242	0.705582
6.4702	0.277901	1.0253	1.08705	1.96101	0.257557	1.29104	1.27069	0.647446	0.215396	1.01524	0.984503	0.196484	0.152011	0.700208	0.691753
6.49461	0.276292	1.00677	1.07423	1.96841	0.255939	1.28221	1.25642	0.649887	0.213857	0.985971	0.970202	0.197223	0.1505	0.668748	0.678044
6.51903	0.274635	0.998702	1.06154	1.97581	0.254318	1.26152	1.24245	0.652329	0.212189	0.985655	0.957538	0.197963	0.148826	0.673936	0.665568
6.54344	0.272965	0.993261	1.04839	1.9832	0.252677	1.24509	1.2285	0.65477	0.210625	0.96161	0.943514	0.198703	0.147175	0.673709	0.651417
6.56786	0.271279	0.991334	1.03519	1.9906	0.251047	1.2382	1.2144	0.657211	0.208935	0.965555	0.930709	0.199442	0.145586	0.65939	0.637646
6.59227	0.269674	0.971079	1.02191	1.998	0.24942	1.23074	1.2005	0.659652	0.207377	0.939758	0.916615	0.200182	0.144051	0.632647	0.624624
6.61668	0.268027	0.959671	1.00961	2.0054	0.247794	1.22256	1.18667	0.662093	0.205708	0.938728	0.90402	0.200921	0.142442	0.622427	0.612238
6.6411	0.2664	0.943829	0.996896	2.0128	0.246192	1.20914	1.17293	0.664534	0.204137	0.915495	0.890288	0.201661	0.140827	0.613287	0.599137
6.66551	0.264776	0.927154	0.98446	2.02019	0.244588	1.19565	1.15949	0.666975	0.202548	0.89604	0.87768	0.2024	0.139245	0.596532	0.58608
6.68992	0.263193	0.900925	0.972108	2.02759	0.24291	1.18614	1.14608	0.669417	0.200927	0.883673	0.864926	0.20314	0.137572	0.600239	0.573458
6.71434	0.261579	0.881345	0.960265	2.03499	0.241285	1.1647	1.13197	0.671858	0.199362	0.858359	0.851895	0.20388	0.13597	0.587552	0.559992
6.73875	0.259988	0.856517	0.948114	2.04239	0.239692	1.14811	1.11849	0.674299	0.197736	0.846625	0.839528	0.204619	0.134425	0.561926	0.54737
6.76317	0.258328	0.846778	0.936269	2.04978	0.238118	1.12725	1.10539	0.67674	0.196076	0.842514	0.826574	0.205359	0.132841	0.544869	0.535392
6.78758	0.256684	0.833349	0.923729	2.05718	0.236516	1.11224	1.09251	0.679181	0.194384	0.845173	0.813352	0.206098	0.131128	0.556804	0.523086
6.81199	0.255039	0.819926	0.911459	2.06458	0.234843	1.11318	1.07941	0.681622	0.192784	0.826934	0.79991	0.206838	0.12961	0.524448	0.509596
6.83641	0.25337	0.811674	0.89925	2.07198	0.233177	1.09978	1.06564	0.684063	0.191108	0.82568	0.787499	0.207577	0.12741	0.520918	0.49817
6.86082	0.251724	0.797964	0.88685	2.07938	0.231508	1.08674	1.05204	0.686504	0.189526	0.802891	0.774364	0.208317	0.125758	0.518306	0.480159
6.88523	0.250104	0.778286	0.874788	2.08677	0.229881	1.07653	1.03849	0.688946	0.187917	0.786032	0.762276	0.209057	0.124234	0.486812	0.467827
6.90965	0.248388	0.780066	0.863056	2.09417	0.228282	1.05983	1.02542	0.691387	0.186287	0.773865	0.749948	0.209796	0.122631	0.472771	0.456732
6.93406	0.246692	0.776938	0.850341	2.10157	0.226679	1.04403	1.01269	0.693828	0.18465	0.762992	0.737472	0.210536	0.120992	0.466747	0.444901
6.95848	0.245038	0.764236	0.837975	2.10897	0.225059	1.03178	0.999944	0.696269	0.183127	0.726267	0.725006	0.211275	0.119417	0.446207	0.432805
6.98289	0.243437	0.739359	0.826129	2.11637	0.223477	1.01073	0.98709	0.69871	0.181371	0.741776	0.713739	0.212015	0.117819	0.430354	0.421408
7.0073	0.2418	0.722366	0.814888	2.12376	0.2218	0.998196	0.974672	0.701151	0.179733	0.730544	0.7002	0.212755	0.116222	0.41432	0.409873
7.03172	0.240121	0.714617	0.803284	2.13116	0.220149	0.979625	0.961371	0.703592	0.178147	0.70723	0.687972	0.213494	0.11457	0.410448	0.398429
7.05613	0.238498	0.693923	0.791301	2.13856	0.218521	0.968402	0.948415	0.706034	0.176505	0.696562	0.676313	0.214234	0.112938	0.40203	0.386565
7.08055	0.236805	0.688922	0.780001	2.14596	0.216921	0.950457	0.935738	0.708475	0.174816	0.696164	0.664144	0.214973	0.111335	0.386635	0.374993
7.10496	0.235197	0.66454	0.767999	2.15336	0.215308	0.935366	0.923398	0.710916	0.173227	0.672967	0.651608	0.215713	0.109772	0.362278	0.363793
7.12937	0.233503	0.659386	0.75698	2.16075	0.213689	0.92139	0.910972	0.713357	0.17162	0.65385	0.640136	0.216452	0.108114	0.358848	0.353033
7.15379	0.231776	0.661251	0.745088	2.16815	0.211968	0.917452	0.898547	0.715798	0.16998	0.641699	0.62852	0.217192	0.10651	0.343325	0.341503
7.1782	0.230147	0.64085	0.732969	2.17555	0.210286	0.904647	0.885211	0.718239	0.168324	0.633119	0.616664	0.217932	0.104845	0.341138	0.330566
7.20261	0.228431	0.639858	0.721963	2.18295	0.208634	0.897313	0.872346	0.72068	0.166739	0.608441	0.604729	0.218671	0.103195	0.335365	0.31919
7.22703	0.226804	0.618647	0.710083	2.19035	0.207021	0.881174	0.859843	0.723122	0.165096	0.59636	0.593543	0.219411	0.101582	0.321246	0.308068
7.25144	0.225089	0.617096	0.699212	2.19774	0.205381	0.871008	0.847757	0.725563	0.163442	0.586799	0.581868	0.22015	0.100017	0.29624	0.297368
7.27586	0.223384	0.613031	0.687466	2.20514	0.203748	0.858967	0.835457	0.728004	0.161808	0.572291	0.570163	0.22089	0.0984069	0.281078	0.287166
7.30027	0.221715	0.600431	0.675929	2.21254	0.202112	0.847347	0.82329	0.730445	0.160193	0.5535	0.558738	0.221629	0.0967444	0.277476	0.276659
7.32468	0.22011	0.573585	0.664842	2.21994	0.200416	0.836208	0.811154	0.732886	0.158469	0.558858	0.54755	0.222369	0.095231	0.24016	0.265815
7.3491	0.218407	0.568408	0.654424	2.22734	0.19876	0.816089	0.79853	0.735327	0.156867	0.53687	0.535431	0.223109	0.0935573	0.238731	0.256341
7.37351	0.216696	0.564731	0.643045	2.23473	0.197098	0.809792	0.786352	0.737768	0.155175	0.534587	0.524532	0.223848	0.0918896	0.23576	0.245588
7.39792	0.214989	0.560006	0.631694	2.24213	0.195444	0.801461	0.774178	0.74021	0.153532	0.521202	0.512872	0.224588	0.0902905	0.217166	0.235027
7.42234	0.21334	0.541878	0.620467	2.24953	0.193828	0.784159	0.762145	0.742651	0.151919	0.501047	0.501749	0.225327	0.0885739	0.224767	0.225148
7.44675	0.211649	0.533291	0.609894	2.25693	0.192198	0.769977	0.750527	0.745092	0.150207	0.502688	0.490957	0.226067	0.0869228	0.217528	0.214411
7.47117	0.209964	0.522994	0.598923	2.26432	0.190491	0.773038	0.738822	0.747533	0.1486	0.480689	0.479345	0.226806	0.0853033	0.202966	0.204349
7.49558	0.208283	0.511497	0.588094	2.27172	0.188793	0.761042	0.726473	0.749974	0.146906	0.478147	0.46877	0.227546	0.0836274	0.200862	0.194642
7.51999	0.206566	0.507901	0.577372	2.27912	0.187111	0.74514	0.714303	0.752415	0.145241	0.468714	0.457472	0.228286	0.0819173	0.206277	0.184593
7.54441	0.204847	0.504492	0.566362	2.28652	0.185491	0.72787	0.702357	0.754856	0.143613	0.450873	0.446535	0.229025	0.0803375	0.182231	0.174409
7.56882	0.203114	0.504122	0.555422	2.29392	0.183856	0.713982	0.691028	0.757298	0.14193	0.444904	0.435993	0.229765	0.0786858	0.17423	0.165364
7.59323	0.201412	0.496599	0.544423	2.30131	0.182185	0.707807	0.679598	0.759739	0.140298	0.427643	0.425044	0.230504	0.0769431	0.186349	0.155849
7.61765	0.199631	0.506454	0.533803	2.30871	0.180532	0.697414	0.667915	0.76218	0.138636	0.416798	0.414615	0.231244	0.0753221	0.171061	0.145776
7.64206	0.197965	0.490383	0.522495	2.31611	0.178853	0.679701	0.656462	0.764621	0.136969	0.406891	0.403995	0.231984	0.0731796	0.146131	0.136765
7.66648	0.196311	0.471539	0.51239	2.32351	0.177169	0.663254	0.644853	0.767062	0.135283	0.401022	0.393416	0.232723	0.07152	0.139032	0.124043
7.69089	0.194618	0.461018	0.502405	2.33091	0.175545	0.645695	0.633259	0.769503	0.133659	0.380918	0.382759	0.233463	0.0698471	0.134764	0.115146
7.7153	0.192936	0.447847	0.492094	2.3383	0.173864	0.640646	0.622266	0.771944	0.132008	0.366792	0.372717	0.234202	0.0681976	0.12506	0.106217
7.73972	0.191226	0.440768	0.481955	2.3457	0.172161	0.640461	0.610829	0.774386	0.130345	0.355317	0.362501	0.234942	0.0665538	0.113897	0.0975597
7.76413	0.189559	0.424051	0.471611	2.3531	0.170536	0.622666	0.599276	0.776827	0.128674	0.34537	0.352261	0.235681	0.0649191	0.100501	0.0890488
7.78855	0.187859	0.414238	0.461735	2.3605	0.168838	0.620925	0.588467	0.779268	0.127017	0.331984	0.342041	0.236421	0.0632586	0.0926722	0.0807131
7.81296	0.18611	0.415198	0.451608	2.3679	0.167166	0.600338	0.577084	0.781709	0.12531	0.329631	0.332025	0.237161	0.0615701	0.0910476	0.0723169
7.83737	0.184397	0.408198	0.441105	2.37529	0.165455	0.58841	0.566008	0.78415	0.123611	0.325414	0.321677	0.2379	0.0599905	0.0646624	0.0638638
7.86179	0.182664	0.405153	0.43102	2.38269	0.163812	0.573669	0.554663	0.786591	0.121971	0.307631	0.311491	0.23864	0.0583323	0.0558322	0.0562712
7.8862	0.180904	0.408033	0.420829	2.39009	0.162139	0.565519	0.543976	0.789032	0.120264	0.304669	0.301875	0.239379	0.0566272	0.0573088	0.0482609
7.91061	0.179174	0.4041	0.41047	2.39749	0.160544	0.539772	0.533086	0.791474	0.118613	0.289104	0.291788	0.240119	0.0550401	0.0322082	0.0400918
7.93503	0.177469	0.394279	0.400469	2.40489	0.158881	0.529001	0.522908	0.793915	0.116952	0.275404	0.282239	0.240858	0.0532477	0.0529301	0.0328251
7.95944	0.175755	0.386136	0.390758	2.41228	0.15717	0.528883	0.51221	0.796356	0.115315	0.256382	0.272689	0.241598	0.0515388	0.0547122	0.0243879
7.98386	0.174051	0.37559	0.381021	2.41968	0.15548	0.510808	0.501191	0.798797	0.113584	0.258097	0.263393	0.242338	0.0497882	0.0656956	0.0166656
8.00827	0.172363	0.36135	0.371433	2.42708	0.153748	0.502078	0.490438	0.801238	0.111924	0.243515	0.253448	0.243077	0.0481545	0.0502356	0.00884618
8.03268	0.170619	0.359484	0.36204	2.43448	0.152032	0.502511	0.479414	0.803679	0.110251	0.231873	0.244171	0.243817	0.0463689	0.0687302	0.00188952
8.0571	0.168936	0.343699	0.352203	2.44188	0.150414	0.480752	0.468605	0.80612	0.108581	0.219279	0.234858	0.244556	0.0446382	0.0746811	-0.00582135
8.08151	0.167198	0.340035	0.342995	2.44927	0.148749	0.469184	0.458657	0.808562	0.106857	0.218712	0.225656	0.245296	0.0430041	0.0588018	-0.013019
8.10592	0.165489	0.329509	0.333347	2.45667	0.147086	0.456978	0.448377	0.811003	0.105191	0.205003	0.216132	0.246036	0.0413526	0.0467094	-0.0195119
8.13034	0.163808	0.312708	0.324045	2.46407	0.145377	0.442088	0.438183	0.813444	0.103447	0.208475	0.207145	0.246775	0.0396134	0.0540318	-0.0259684
8.15475	0.162033	0.316599	0.315032	2.47147	0.143631	0.435425	0.427691	0.815885	0.101752	0.200711	0.197663	0.247515	0.0380883	0.0131535	-0.0327405
8.17917	0.160301	0.310731	0.305267	2.47886	0.141925	0.432198	0.41699	0.818326	0.100069	0.190116	0.188659	0.248254	0.0362907	0.0332208	-0.0382025
0.820358	0.158505	0.319114	0.29598	2.48626	0.140255	0.420814	0.406704	0.820767	0.098404	0.175359	0.179825	0.248994	0.0346574	0.0162758	-0.0449532
8.22799	0.156711	0.326606	0.286213	2.49366	0.138594	0.407396	0.396764	0.823208	0.0967213	0.16434	0.171202	0.249733	0.0329625	0.0129713	-0.0506504
8.25241	0.154985	0.318979	0.276584	2.50106	0.136908	0.399284	0.386946	0.82565	0.094994	0.163136	0.162535	0.250473	0.0312315	0.0175624	-0.0564935
8.27682	0.153204	0.323126	0.267604	2.50846	0.135214	0.392599	0.377004	0.828091	0.0932288	0.170237	0.153644
8.30123	0.151445	0.322385	0.258224	2.51585	0.133532	0.370164	0.367081	0.830532	0.0915973	0.147149	0.1446
0.832565	0.149713	0.315323	0.24911	2.52325	0.13173	0.37464	0.357324	0.832973	0.089907	0.137048	0.136604
8.35006	0.147974	0.3095	0.240289	2.53065	0.130071	0.359761	0.346732	0.835414	0.0882092	0.128471	0.12826
8.37448	0.146223	0.306306	0.23147	2.53805	0.128448	0.336287	0.337322	0.837855	0.0865031	0.121566	0.119963
8.39889	0.144568	0.281253	0.222614	2.54545	0.126737	0.33278	0.328238	0.840296	0.0848422	0.104321	0.111708
8.4233	0.142791	0.283501	0.214613	2.55284	0.125091	0.314115	0.31854	0.842737	0.0831399	0.0961618	0.103856
8.44772	0.141015	0.285325	0.205639	2.56024	0.123413	0.302677	0.309419	0.845179	0.0813717	0.102628	0.0958128
8.47213	0.139237	0.287353	0.196786	2.56764	0.121633	0.300952	0.300116	0.84762	0.0796721	0.0935277	0.0874445
8.49655	0.137509	0.277909	0.188011	2.57504	0.11985	0.299747	0.290157	0.850061	0.0779571	0.087651	0.0796499
8.52096	0.135706	0.285072	0.179717	2.58244	0.118163	0.289584	0.280289	0.852502	0.0762422	0.0815862	0.07185
8.54537	0.133994	0.271661	0.170887	2.58983	0.116487	0.276828	0.271209	0.854943	0.0745324	0.0741838	0.064156
8.56979	0.13227	0.260659	0.162871	2.59723	0.114846	0.255991	0.262265	0.857384	0.0728119	0.0689997	0.0565995
8.5942	0.13049	0.262135	0.154802	2.60463	0.113139	0.249976	0.253632	0.859825	0.0711409	0.052528	0.0490812
8.61861	0.12877	0.249978	0.14636	2.61203	0.111391	0.239818	0.244593	0.862267	0.0694225	0.046486	0.0419747
8.64303	0.126986	0.251733	0.138473	2.61943	0.109627	0.233128	0.235365	0.864708	0.0676899	0.0434619	0.0346723
8.66744	0.125226	0.24826	0.130161	2.62682	0.107924	0.225411	0.226125	0.867149	0.0660204	0.0260625	0.0274018
8.69186	0.123464	0.244821	0.122116	2.63422	0.106212	0.219624	0.217401	0.86959	0.0643219	0.0150299	0.0206209
8.71627	0.121731	0.23477	0.114139	2.64162	0.104494	0.215116	0.208686	0.872031	0.0625059	0.0301369	0.013764
8.74068	0.120039	0.215237	0.10645	2.64902	0.102833	0.197502	0.200008	0.874472	0.0607424	0.0333512	0.00634927
8.7651	0.118321	0.201283	0.0991244	2.65642	0.101117	0.191853	0.191796	0.879355	0.0573009	0.0198878	-0.00681153
8.78951	0.116598	0.188306	0.0916516	2.66381	0.099345	0.185854	0.183293	0.881796	0.055566	0.016093	-0.0137089
8.81392	0.114836	0.183793	0.0842099	2.67121	0.0976716	0.157393	0.174507	0.884237	0.0538163	0.015356	-0.0201453
8.83834	0.113069	0.180411	0.076562	2.67861	0.0959122	0.161104	0.166468	0.886678	0.052078	0.0119974	-0.0265377
0.886275	0.111306	0.175712	0.0689662	2.68601	0.0942059	0.152694	0.157946	0.889119	0.0503128	0.0144339	-0.0327398
8.88717	0.109581	0.162435	0.0614951	2.6934	0.0925125	0.141205	0.149864	0.894001	0.0468326	0.0074557	-0.0446646
8.91158	0.107828	0.15521	0.0543684	2.7008	0.0907974	0.134409	0.141943	0.896443	0.0451301	-0.00473588	-0.0507157
8.93599	0.106098	0.142688	0.0471068	2.7082	0.0890318	0.125675	0.133967	0.898884	0.0433735	-0.00495639	-0.0562072
8.96041	0.104383	0.12646	0.0400863	2.7156	0.087289	0.11165	0.125771
0.898482	0.102641	0.116238	0.03324	2.723	0.0855775	0.103461	0.117821
9.00924	0.100917	0.101619	0.026269	2.73039	0.0838248	0.104363	0.110154
9.03365	0.0991896	0.087758	0.0195078	2.73779	0.0820907	0.100869	0.102327
9.05806	0.0974295	0.0809446	0.0127879	2.74519	0.0803178	0.105916	0.0947118
9.08248	0.0956948	0.06821	0.00593072	2.75259	0.0786074	0.0967495	0.0869648
9.10689	0.0939526	0.0569933	0.00664741	2.75999	0.07682	0.0915853	0.0796871
9.1313	0.0921533	0.0583652	-0.00723544	2.76738	0.0750013	0.0932205	0.0720553
9.15572	0.0904385	0.0405986	-0.0140898	2.77478	0.0733379	0.0729311	0.0643653
9.18013	0.0886912	0.0299216	-0.0202933	2.78218	0.07159	0.0714132	0.057662
				2.78958	0.0698583	0.0660821	0.0505591
				2.79698	0.0681542	0.0543763	0.0436527
				2.80437	0.0663831	0.0575335	0.0369936
				2.81177	0.0646323	0.0427844	0.0300731
				2.81917	0.0627986	0.0464654	0.0233775
				2.82657	0.0610412	0.0459361	0.016365
				2.83397	0.0593292	0.0351087	0.00987845
				2.84136	0.0576045	0.0269245	0.00372462
				2.84876	0.0558119	0.0337888	-0.00239541
				2.85616	0.0540521	0.0199288	-0.00873664
				2.86356	0.0522107	0.0241518	-0.0147887
				2.87095	0.050397	0.0352089	-0.0211032
				2.87835	0.0486858	0.0230617	-0.0271414
				2.88575	0.0469561	0.0148516	-0.0325829
				2.89315	0.0450821	0.0389209	-0.0380039
				2.90055	0.0432838	0.0457784	-0.0439314
				2.90794	0.0414936	0.0374073	-0.0493661
				2.91534	0.03967	0.036335	-0.0546294
				2.92274	0.0378873	0.0391459	-0.0598873
				2.93014	0.036107	0.0412265	-0.0648277

## Sheet: Fig. 2B
Displacement speed 0,1um/s			Displacement speed 0,33um/s			Displacement speed 1um/s			Displacement speed 3,3um/s			Displacement speed 10um/s
E0(kPa)	E Hertz(kPa)	Beta	E0(kPa)	E Hertz(kPa)	Beta	E0(kPa)	E Hertz(kPa)	Beta	E0(kPa)	E Hertz(kPa)	Beta	E0(kPa)	E Hertz(kPa)	Beta
0.501545	0.602877	0.22	0.88753	0.772391	0.17	0.903491	0.686621	0.18625	1.10804	0.652637	0.203333	1.37343	0.678641	0.156667
1,8824702291957	1,92921848501666	0.22	0.637293	0.575659	0.186	0.688634	0.480058	0.22	0.909818	0.518311	0.2	0.988161	0.421513	0.195
0.916952	1,06854003771577	0.24	0.48226	0.42923	0.235	2.32966	1.91165	0.1	2.79245	1.5369	0.177143	3.42791	1.59715	0.161667
1,02863051904554	1,18205832791574	0.1775	2,19359171713632	1,91256722156116	0.14	2.2978	1.47301	0.215	3.03137	1.49147	0.205	3.6981	1.36679	0.22
0.581737	0.708205	0.28	2,4221414987966	2,08000985120089	0.135	2.81097	1.71364	0.22	3.48407	1.76824	0.194286	4.14851	1.67869	0.186667
0.95145	0.959935	0.23625	2,33123379659419	1,93626890978969	0.168333	2.4538	1.42174	0.248889	2.90242	1.31485	0.23	3.31944	0.926043	0.281429
2,6072022224408	2,44517091503725	0.09	2,2618876523037	1,6136985495399	0.28375	1.43907	0.94326	0.202429	2.02329	0.759372	0.3	2.75722	1.43681	0.164286
1,0768201550482	1,13394983662103	0.25875	1,09009336853316	0.890849	0.2625	1.07875	0.708871	0.2314	2.2191	1.18492	0.2	5.38159	2.31245	0.17
1,20281171345589	1,27976114644755	0.1575	1,08052739763512	0.952567	0.177	1.611	1.1877	0.16	4.69989	2.19307	0.21	1.59933	0.815127	0.159
0.669826	0.738596	0.159917	1,42204337736831	1,24962203371888	0.13	4.09769	2.29573	0.23	1.47367	0.873781	0.169	1.1643	0.570733	0.1725
0.901752	1,05703456334589	0.263542	1,06575985082149	0.950932	0.156	1.19902	0.901824	0.1625	0.98294	0.547015	0.2	5.05095	1.35579	0.256667
1,6805511210615	1,72543811116027	0.102458	2,07880702900433	1,69601839063428	0.19	0.611001	0.472369	0.2075	3.47694	1.29636	0.272	2.55733	1.25369	0.17
0.768222	0.903921	0.125542	0.932309	0.801418	0.25	2.638	1.49082	0.245	2.36688	1.27785	0.19	1.24356	0.643555	0.165
0.854816	0.917507	0.140177	0.771165	0.745243	0.13	0.475382	0.393424	0.1425	1.1791	0.682405	0.19	1.31584	0.616935	0.1875
0.404	0.523521	0.280729	0.700544	0.646901	0.19	2.10196	1.47682	0.17	1.13436	0.737862	0.14	2.85655	0.941471	0.18
0.935805	1,08001673616796	0.140875	0.597622	0.55565	0.135	0.844158	0.639898	0.1775	2.32865	1.31542	0.135	3.02252	1.6753	0.10125
1,78876338548873	1,83087927172556	0.0887969	0.927731	0.776316	0.16875	0.870055	0.771255	0.0875	1.17816	0.766706	0.106875	0.811766	0.421335	0.151875
			2,32106388501474	1,9497876339004	0.12	0.972882	0.790135	0.1125	1.48375	0.647758	0.21375	1.63019	0.770103	0.16875
			1,03892675232563	0.860994	0.174375	1.21654	0.728462	0.2025	5.65257	2.30845	0.18	2.10315	0.925691	0.135
			0.735653	0.664172	0.135	2.08597	1.58684	0.110625	2.61121	1.54771	0.140625	1.31877	0.627134	0.14625
			2,87101820235701	1,84649023743208	0.28125	1.09246	0.638791	0.253125	0.721345	0.405308	0.185625	0.754921	0.368362	0.16875
			1,08817888819451	0.816254	0.28125	1.78275	1.00776	0.23625	2.08842	0.89167	0.255	3.00544	1.21357	0.16875
			1,31739466830226	1,08515635713863	0.196875	1.35288	0.954672	0.13875	1.71651	0.813368	0.2025	2.33108	0.945812	0.18
			1,34073139816675	1,22383801811234	0.1125	0.833102	0.556017	0.2025	1.61169	0.900036	0.14625	2.31707	0.69289	0.225
			0.852206	0.751957	0.21375	1.09122	0.758217	0.1575	1.08911	0.590081	0.185625	3.23983	1.29075	0.185625
			1,86939698651682	1,50606615621773	0.194062	2.05669	1.05748	0.2475	3.13985	1.57025	0.18	1.75569	1.11319	0.09
			2,86876420075313	2,37402024334409	0.14625	1.72368	1.12612	0.18	1.87578	0.88597	0.2025	0.968196	0.385558	0.194062
			1,14456439643743	0.871627	0.25125	2.40433	1.17987	0.27	1.7322	0.626621	0.27	2.57177	1.09345	0.1575
			1,73372312692092	1,47015850117982	0.171542	1.40308	0.971234	0.185625	2.88568	1.26883	0.2175	2.38429	1.29403	0.10875
			2,48882499447891	2,36745446294828	0.091	0.65042	0.473565	0.19875	5.67187	2.29885	0.19125	2.7069	1.25381	0.160312
			1,94116434047306	1,45386302473727	0.236361	1.74145	1.23132	0.135	0.897386	0.483076	0.2025	1.63776	0.832057	0.1425
			1,93715741207353	1,54968509219848	0.206	1.15214	0.953981	0.109687	2.10394	1.19142	0.163125	1.6719	0.826648	0.12
			1,89630058823948	1.52889	0.194542	2.15222	1.25673	0.24375	1.55708	0.931614	0.160312	4.10666	1.10116	0.272135
			1,02975132576882	0.789272	0.286458	1.68476	0.96089	0.24	2.70616	1.31509	0.208125	5.19898	1.9992	0.188729
			0.798755	0.739193	0.102458	1.3695	0.8388	0.22875	1.50686	0.936514	0.1425	4.72058	1.30134	0.257771
			2,08034581148816	1,89654498576932	0.106005	2.13504	1.40522	0.194458	1.2114	0.758252	0.135	2.23159	0.859072	0.206
			1,13543303140163	1,02157700240303	0.117847	3.03802	1.94827	0.183333	3.23488	1.68136	0.186819	2.91773	0.734467	0.286458
			0.978314	0.885612	0.154438	2.31155	1.53869	0.190639	3.56128	1.62554	0.211729	3.75599	1.34266	0.217542
			0.392582	0.397745	0.257729	1.71918	1.0922	0.194542	3.59147	1.59945	0.2175	2.94913	1.33402	0.167778
			0.585037	0.588525	0.102458	2.16833	1.38351	0.229	2.11268	0.859193	0.252	1.87593	0.729816	0.208906
			2,00948997741407	1,77862595463062	0.148458	2.34281	1.62999	0.171542	1.96045	1.41817	0.108771	2.5166	0.725891	0.259611
			1,55587529239606	1,33258337218497	0.163958	2.08562	1.18072	0.240236	2.9548	1.61151	0.177271	1.49215	0.417605	0.283594
			1,25922272753115	1,13723431061467	0.179453	1.35142	1.04576	0.125708	2.41621	1.46444	0.144639	1.79157	0.600974	0.234771
			1,67703715101162	1,51476093776684	0.137	1.84246	0.975719	0.280229	2.47543	0.852894	0.297639	1.65452	0.592374	0.223271
			2,82385793007355	2,39012465327495	0.160083	0.669753	0.504038	0.179125	1.56275	0.823235	0.190694	2.888	1.65157	0.117847
			0.652194	0.606456	0.221306	1.74904	0.946424	0.270847	2.24879	0.898659	0.255847	4.01016	2.06156	0.137
			0.421926	0.444162	0.137	1.13087	0.679722	0.234729	0.807278	0.45134	0.1945	3.05668	1.50709	0.148458
			0.411813	0.392637	0.229	1.03764	0.846963	0.125458	1.3724	0.626084	0.237635	1.57323	0.711075	0.180135
						2.43009	1.89392	0.110097	2.13411	0.73987	0.294635	1.49134	0.458353	0.270417
						3.02611	2.3671	0.106278	1.46945	0.854803	0.165771	1.35045	0.63669	0.180675
						2.44978	1.94654	0.102458	1.39812	0.714672	0.203135	1.57328	0.697088	0.183
						1.20723	0.936194	0.131188	2.63996	1.80308	0.106278	1.88948	0.984534	0.145594
						1.23352	0.916888	0.148542	3.69482	2.42511	0.114	2.28404	0.770005	0.232875
						1.01355	0.818249	0.125542	2.63803	1.75713	0.114083	2.18678	1.07544	0.154271
						1.15922	0.909808	0.125542	1.34976	0.859252	0.142729	1.12275	0.532338	0.185865
						1.6391	1.25839	0.131188	1.29014	0.633088	0.225181	3.22801	1.29461	0.183111
						1.60566	1.19815	0.152333	1.17652	0.695271	0.17449	1.36392	0.437114	0.260385
						1.44553	1.1062	0.133181	1.24605	0.808129	0.137	2.57223	0.832361	0.240458
						0.49699	0.377256	0.214594	1.67607	1.13162	0.122635	2.14959	0.760871	0.226135
						0.556999	0.417697	0.211729	1.88465	0.916464	0.208823	3.28599	1.489	0.168635
						2.20375	1.56234	0.157135	1.8537	1.10033	0.153075	4.90948	1.62812	0.221306
						0.736752	0.545057	0.176092	0.908743	0.620915	0.144694	1.17004	0.369746	0.297639
						1.84517	1.1544	0.211812	2.65678	1.6309	0.139865	1.06964	0.718185	0.105365
						1.74052	1.18905	0.194569	1.2632	0.526015	0.263486	0.676867	0.378481	0.148458
						2.03364	1.46261	0.157692	2.15566	1.05768	0.206028
						3.15136	2.45936	0.114	2.09191	0.998078	0.217542
						0.622807	0.4623	0.171542	2.75774	1.58973	0.157094
									4.55208	1.85701	0.234729
									1.00885	0.468325	0.257729
									0.860833	0.637897	0.116865
									0.592739	0.465247	0.0910556

## Sheet: Fig. 2C
Hertz method		Ting method
E0(kPa)	Beta	E0(kPa)	Beta
0.866756	0.265229	1.87332	0.133369
0.481362	0.156385	0.688197	0.135035
0.521845	0.260615	1.23498	0.0820528
0.718524	0.198797	1.12001	0.211077
0.790047	0.183573	1.11839	0.165429
2.39095	0.112539	3.16011	0.106881
0.886404	0.139488	1.19478	0.120509
0.785307	0.15269	1.1672	0.106216
0.790666	0.155064	1.05831	0.0996776
0.961541	0.19801	1.59016	0.153094
1.09399	0.146842	1.46762	0.178772
0.375663	0.258127	0.525436	0.177201
0.539869	0.161187	0.64802	0.239002
1.56662	0.157142	2.25599	0.145916
0.502728	0.233321	0.761566	0.281065
1.18002	0.167889	1.84638	0.138839
1.03305	0.191715	1.52431	0.191789
1.5774	0.141844	2.19487	0.158691
2.08365	0.18253	3.35241	0.1776
0.648215	0.208387	0.838891	0.159839
0.600081	0.119743	0.599402	0.264475
0.424666	0.160014	0.5216	0.11742
1.41448	0.206239	2.25155	0.264999
2.07269	0.149913	3.29593	0.134202
1.39738	0.238313	2.46884	0.285167
1.02621	0.240927	1.90352	0.125673
1.69657	0.148958	2.68171	0.0342185
1.44589	0.207937	2.18058	0.242372
1.47615	0.161319	2.19423	0.117931
1.36695	0.213987	2.26594	0.0497725
0.935535	0.135	1.15035	0.590677
0.77842	0.109687	0.972882	0.15985
0.773502	0.19125	1.22464	0.313452
1.68991	0.118125	2.35488	0.0926719
0.766855	0.225625	1.2546	0.253251
0.910563	0.219375	1.78275	-0.0317137
0.920266	0.166125	1.32765	0.176105
0.609351	0.167344	0.874933	0.175357
0.56329	0.163125	1.09122	-0.160012
1.28043	0.19875	2.21164	0.167165
0.985966	0.1875	1.68434	0.130328
0.659756	0.2475	1.24833	0.26853
1.39648	0.238594	2.74546	0.0550529
1.08604	0.120625	1.4133	0.101005
0.539613	0.219141	0.788608	0.0750337
0.625747	0.205313	0.800607	-0.282137
1.18501	0.142031	1.68869	0.183467
1.12973	0.17925	1.29112	0.181131
1.55537	0.17925	2.27125	0.073367
1.24749	0.186	1.61756	-0.00486453
0.915018	0.1785	1.27745	0.0748084
0.697573	0.179063	0.941111	0.146251
0.519683	0.2042	0.72004	0.145031
1.73957	0.144702	2.43563	0.136795
1.60282	0.19375	2.48142	0.148177
1.8681	0.168457	2.87449	0.155268
1.56988	0.24566	2.48748	0.119018
0.947913	0.189714	1.38496	0.231242
0.867272	0.263111	1.54557	0.144191
1.26981	0.174762	1.65009	0.224603
0.944745	0.1648	1.22988	0.119265
0.530039	0.193333	0.636594	0.2828
1.47799	0.254733	2.64267	0.26745
1.20245	0.195	1.62379	0.242603
0.677775	0.165625	0.876786	0.154166
0.696232	0.177	0.871342	0.181606

## Sheet: Fig. 3
MCF10A		MCF7		MDAMB231
E0(kPa)	Beta	E0(kPa)	Beta	E0(kPa)	Beta
0.932532	0.265229	0.209325	0.194528	0.834058	0.130656
0.536359	0.156385	0.262322	0.206	0.535078	0.0551953
0.603495	0.260615	0.213662	0.179435	0.617397	0.12842
0.750187	0.198797	0.291854	0.192287	0.281381	0.120053
0.84869	0.183573	0.267397	0.178184	0.434729	0.1301
0.925233	0.139488	0.245844	0.275921	0.419244	0.131602
0.775901	0.15269	0.229182	0.265306	0.784559	0.127465
0.78394	0.155064	0.301811	0.220356	0.76581	0.129514
0.937943	0.19801	0.234972	0.261285	0.425921	0.107299
1.11552	0.146842	0.158861	0.328028	0.22608	0.203303
0.559825	0.161187	0.226743	0.208892	0.224955	0.101483
1.66342	0.157142	0.166472	0.292831	0.326972	0.209397
0.4142	0.233321	0.283746	0.282823	0.303729	0.24508
1.13818	0.167889	0.305232	0.303281	0.312567	0.175797
1.16007	0.191715	0.375026	0.188312	0.300302	0.211429
1.56788	0.141844	0.257942	0.296413	0.547889	0.146762
2.14106	0.18253	0.124406	0.25759	0.27002	0.220088
0.679079	0.208387	0.239435	0.22278	0.396379	0.144081
0.587415	0.119743	0.453705	0.162214	0.512666	0.196451
0.417823	0.160014	0.240325	0.16959	0.318058	0.206955
1.37161	0.206239	0.340509	0.156181	0.310013	0.0695104
2.12693	0.149913	0.33154	0.208906	0.32106	0.16809
1.5418	0.238313	0.132219	0.239531	0.318986	0.180902
1.18593	0.240927	0.16983	0.198281	0.225405	0.0946476
1.65432	0.148958	0.378571	0.193125	0.341424	0.0880339
1.5659	0.207937	0.161196	0.264375	0.593049	0.10228
1.58523	0.161319	0.287169	0.327188	0.290581	0.149922
1.35371	0.213987	0.437889	0.2825	0.789532	0.143227
0.935535	0.135	0.292298	0.268125	0.345717	0.194766
0.762084	0.109687	0.405113	0.255625	0.464167	0.083625
0.719269	0.19125	0.397997	0.237187	0.302797	0.248125
1.60493	0.118125	0.11809	0.231094	0.417701	0.197344
0.429103	0.21	0.236562	0.147787	0.404068	0.165
0.762452	0.225625	0.278974	0.177187	0.366594	0.118125
0.910563	0.219375	0.13589	0.269688	0.439784	0.0801562
0.908232	0.166125	0.201352	0.274078	0.306173	0.225062
0.610182	0.167344	0.119106	0.325969	0.523263	0.109687
0.56329	0.163125	0.198668	0.176563	0.354044	0.0810938
1.28043	0.19875	0.14573	0.22125	0.524248	0.10875
0.985966	0.1875	0.218189	0.255	0.436698	0.072375
0.55439	0.2475	0.210685	0.270937	0.253554	0.0675
1.43927	0.238594	0.225973	0.138281	0.217972	0.126562
1.07806	0.120625	0.170878	0.319219	0.673757	0.135
0.569812	0.219141	0.141296	0.296625	0.295193	0.195
1.09309	0.142031	0.186563	0.285583	0.255703	0.118667
1.23618	0.17925	0.237061	0.242222	0.568042	0.176667
1.70619	0.17925	0.357253	0.220278	0.23181	0.196667
1.31055	0.186	0.283918	0.3	0.495843	0.155833
0.905324	0.1785	0.304571	0.242222	0.897998	0.171944
0.803187	0.179063	0.288772	0.264167	0.774324	0.1212
0.574377	0.2042	0.167028	0.138771	0.474449	0.14625
0.436571	0.21425	0.139826	0.298854	0.19972	0.155
1.73613	0.144702	0.169897	0.251667	0.41694	0.133292
1.66442	0.19375	0.296101	0.247683	0.516166	0.0973333
1.79216	0.168457	0.499672	0.192875	0.578252	0.145667
1.55992	0.24566	0.234344	0.219375	0.511552	0.1375
0.865989	0.189714	0.244366	0.22375	0.514787	0.14875
0.932019	0.263111	0.155614	0.223333	0.851495	0.193611
1.36378	0.174762	0.25778	0.2857	0.56905	0.204167
2.27342	0.2075	0.289937	0.23375	0.423456	0.0994444
0.979737	0.1648	0.153238	0.303438	0.517509	0.141667
0.545595	0.193333	0.264053	0.2197
1.49715	0.254733	0.212536	0.232292
1.24608	0.195	0.137443	0.293542
0.707602	0.165625	0.350266	0.1735
0.663958	0.177	0.131325	0.265625
		0.192421	0.276667

## Sheet: Fig. 4
MCF10A								MCF7								MDAMB231
Normal conditions		Blebbistatin treatment		Cytochalasin-D treatment		ATP depletion		Normal conditions		Blebbistatin treatment		Cytochalasin-D treatment		ATP depletion		Normal conditions		Blebbistatin treatment		Cytochalasin-D treatment		ATP depletion
Log10_E0(kPa)	Beta	Log10_E0(kPa)	Beta	Log10_E0(kPa)	Beta	Log10_E0(kPa)	Beta	Log10_E0(kPa)	Beta	Log10_E0(kPa)	Beta	Log10_E0(kPa)	Beta	Log10_E0(kPa)	Beta	Log10_E0(kPa)	Beta	Log10_E0(kPa)	Beta	Log10_E0(kPa)	Beta	Log10_E0(kPa)	Beta
-0.0303362111318577	0.265229166666667	0.340085398591109	0.147855034722222	-0.580855275053802	0.4822265625	-0.861614617651441	0.274791666666667	-0.679178901770798	0.194527777777778	-0.625768015609056	0.192604166666667	-0.899305617371069	0.419244791666667	-0.694349829297166	0.357350260416667	-0.0788039679915489	0.13065625	-0.832756880916131	0.150919270833333	-0.990519134318798	0.374996527777778	-0.88416344462238	0.331591666666667
-0.270544564459679	0.156385416666667	0.422590200275607	0.170440277777778	-0.575472006646633	0.4295	-0.646042573524216	0.270035	-0.581164660115988	0.206	-0.88537986784743	0.287151041666667	-0.709815171034688	0.328166666666667	-0.523989735442537	0.3924921875	-0.27158325289151	0.0551953125	-0.779873831274046	0.178883680555556	-0.888414729779054	0.333182291666667	-0.570708067993491	0.266940625
-0.219326251166352	0.260614583333333	0.313142867425441	0.187256944444444	-0.772205967115628	0.48375	-0.285465311735416	0.249851527777778	-0.670272994585201	0.179435185185185	-0.7721307057539	0.231324074074074	-0.749152536117988	0.36928125	-0.756503847484335	0.360022135416667	-0.209435443864888	0.128420138888889	-0.671694319556009	0.298496527777778	-1.02803	0.294056944444444	-0.685133863253442	0.308252604166667
-0.124830588292584	0.198796875	0.230759292906711	0.229075520833333	-0.68601920504108	0.490756076388889	-0.547231843383597	0.273074652777778	-0.534834618786126	0.192287083333333	-0.771513316611737	0.276022569444444	-0.933501681763664	0.388511574074074	-0.513035357669359	0.2998015625	-0.550704740372351	0.120052951388889	-0.742905091213814	0.2365	-0.92946144914753	0.392806481481482	-0.64979173247141	0.328647569444444
-0.0712507457437416	0.183572916666667	0.234423152690446	0.185830208333333	-0.508466200693218	0.482575520833333	-0.602136163964041	0.256199652777778	-0.572843436614144	0.178184027777778	-0.744013610109055	0.194442274305556	-1.0114	0.415847222222222	-0.547418705121299	0.386217708333333	-0.36178138737562	0.1301	-0.759810578303938	0.349155092592593	-1.00562	0.328127777777778	-0.848405683200078	0.329581597222222
-0.0337487279571272	0.139488194444444	0.0621476262188719	0.264444444444444	-0.535543808517284	0.348513020833333	-0.716904718118467	0.238576388888889	-0.609340126301105	0.275921296296296	-0.940930726061171	0.250104166666667	-1.06254	0.34034375	-0.548529785925354	0.333472916666667	-0.377533511604235	0.1316015625	-0.71383885145217	0.246834722222222	-0.867086649092765	0.295631944444444	-0.707781409039048	0.294899305555556
-0.110193793988938	0.152690277777778	0.0885394594589357	0.19453125	-0.691641100144172	0.347296875	-0.646042573524216	0.270035	-0.639818685410837	0.265305555555556	-0.874753475034381	0.291409722222222	-0.636870004899306	0.245458333333333	-0.68937943879297	0.328276041666667	-0.105374186157581	0.127465277777778	-0.861415356988213	0.245647569444444	-0.951570533726064	0.344623263888889	-0.729400318330661	0.264703125
-0.105717228341833	0.155064166666667	-0.050194551332253	0.204657638888889	-0.409331081870103	0.360578125	-0.221704878129969	0.251110243055556	-0.520265029899015	0.22035625	-0.984994091375042	0.167694444444444	-0.780393350348805	0.350640625	-0.550205176847594	0.306629166666667	-0.115879182793549	0.129513888888889	-0.813894438580543	0.283861979166667	-1.05797	0.3108125	-0.855699309450723	0.2614375
-0.0278233699395968	0.198010416666667	0.113757454675061	0.187302777777778	-0.346467660247232	0.33332421875	-0.405292076865231	0.340760416666667	-0.628983852237103	0.261284722222222	-0.938770396996733	0.203407407407407	-0.785444057898394	0.412945601851852	-0.637188720006431	0.357992708333333	-0.370671255134245	0.107298611111111	-0.817469150874402	0.250358333333333	-1.00163	0.281142361111111	-0.692499487001874	0.281881944444444
0.0474771533643688	0.14684212962963	-0.250120546910968	0.169607638888889	-0.607674497496184	0.353203125	-0.389835727740377	0.284580555555556	-0.798983598631363	0.328027777777778	-0.752236941916245	0.193538194444444	-1.03049	0.377819444444444	-0.349480527976989	0.292136458333333	-0.645736928242389	0.203303240740741	-0.829384297985147	0.332856481481482	-0.834854599324138	0.3775	-0.681008200627349	0.304499131944444
-0.251947937108867	0.161186631944444	-0.277004349904816	0.250223958333333	-0.366343886840125	0.469947916666667	-0.393200832315874	0.237150694444444	-0.644465372983223	0.208892361111111	-0.950042515430684	0.1803125	-0.816537484609248	0.35875	-0.648700834538919	0.319469401041667	-0.647904061391434	0.101482638888889	-0.792363601916845	0.262378472222222	-0.807065678792518	0.339028935185185	-0.653595859203384	0.281413194444444
0.221001739480906	0.157142361111111	-0.0212021328609354	0.280729166666667	-0.685327240729069	0.465803385416667	-0.562970862424638	0.353473611111111	-0.778658845281414	0.292830555555556	-0.812277534211413	0.306199074074074	-0.874810052641468	0.360604166666667	-0.467437172098365	0.370263541666667	-0.485489708648535	0.209397222222222	-0.805364852746691	0.231020486111111	-1.02486	0.366041666666667	-0.469270359740037	0.277095486111111
-0.382789540174405	0.233321064814815	0.0224732445680503	0.148597222222222	-0.61243402478131	0.449181640625	-0.622232534840287	0.371930555555556	-0.54707037244399	0.282822916666667	-0.774503598690699	0.231412037037037	-0.991607473467611	0.385282407407407	-0.522512418151363	0.372803385416667	-0.5175133009671	0.245079861111111	-0.734909062272866	0.218332175925926	-0.89741475502257	0.343291666666667	-0.645413387244387	0.276638888888889
0.0562102328823363	0.167888888888889	0.0538517757192317	0.198333333333333	-0.515101505833502	0.4183515625	-0.321315057667414	0.32125	-0.515370002909554	0.30328125	-0.784092055597903	0.3445546875	-0.740067867469608	0.4061875	-0.401446073541519	0.329533333333333	-0.505056241195002	0.175796875	-0.539439100344076	0.124726851851852	-0.915598390555962	0.371729166666667	-0.433121752726244	0.283703125
0.0644831852935136	0.191714930555556	-0.0898282093496771	0.183270833333333	-0.441998348358758	0.424439453125	-0.732420408589223	0.282	-0.425938170142489	0.188311805555556	-0.86833869080134	0.27946875	-0.681802667075841	0.286	-0.532404545510617	0.3139234375	-0.522442344661538	0.211429398148148	-0.720462833820427	0.222190972222222	-0.877960910391787	0.304296006944444	-0.482893254659918	0.332976388888889
0.195312537188925	0.141843541666667	0.334509309610924	0.162574074074074	-0.68208496492183	0.449357638888889	-0.489503138428041	0.323390625	-0.588478386105653	0.296412777777778	-0.676920072993561	0.32206875	-0.961601002895159	0.400708333333333	-0.294417120262111	0.3313875	-0.261307151644434	0.146762152777778	-0.616714358490525	0.117270833333333	-0.874276384962085	0.275	-0.51044698979003	0.270155092592593
0.330629163369543	0.182529513888889	0.0356830900222605	0.219796875	-0.618057510900138	0.490158854166667	-0.815430513560343	0.30375	-0.905158889504014	0.257590277777778	-0.862356715197286	0.310636284722222	-0.875143550018169	0.419694444444444	-0.753549477337575	0.339265625	-0.56860441347569	0.220087962962963	-0.869319767133678	0.210102083333333	-0.95119755400645	0.267027777777778	-0.91695982652962	0.300594907407407
-0.168079604280988	0.208387152777778	-0.475103913042167	0.171029513888889	-0.62701050518034	0.4487109375	-0.899483877620548	0.231225	-0.620813242483211	0.222780208333333	-0.83671757576153	0.279288194444444	-0.923042184788165	0.372104166666667	-0.706795220018735	0.401814814814815	-0.401889021791327	0.144081018518519	-0.59310064319737	0.275847222222222	-1.03053	0.399628472222222	-0.729250780084279	0.2221875
-0.231054790637903	0.119743055555556	-0.162879145965466	0.23740625	-0.303577794428519	0.38658984375	-0.848148713463472	0.297	-0.343226478061746	0.162213888888889	-0.857053242668778	0.316606481481481	-0.964660280755633	0.385171296296296	-0.790706989170741	0.265326041666667	-0.290165178484418	0.196451388888889	-0.841928148504003	0.303315972222222	-1.04936	0.353947916666667	-0.574568849738665	0.29325
-0.379007220047429	0.160013888888889	-0.129386782868202	0.23725	-0.360271146021343	0.412458984375	-0.774438870276588	0.31725	-0.619200875746458	0.169590277777778	-0.891378646981581	0.261224537037037	-0.861347664415586	0.28128125	-0.48430212116184	0.367003472222222	-0.497493574243147	0.206954861111111	-0.613996059034158	0.287220833333333	-0.863261728334985	0.299659722222222	-0.955517889641927	0.27975
0.137230687867994	0.206238715277778	-0.0344389603798218	0.2578125	-0.40019530990018	0.337724609375	-0.795707717504665	0.280625	-0.467871834793899	0.156180555555556	-0.669111575694561	0.241077777777778	-0.886491569392422	0.335518229166667	-0.710482837635809	0.30069212962963	-0.508620363085074	0.0695104166666667	-0.748550374133326	0.23912962962963	-0.759596507118689	0.32909375	-1.11539341870207	0.22875
0.327753939637136	0.1499125	0.0766998830136026	0.152462962962963	-0.483991974867204	0.450236979166667	-0.710244689466615	0.31078125	-0.479463995466797	0.20890625	-0.876272637859007	0.225166666666667	-0.740852404399905	0.400625	-0.715708303280785	0.297815277777778	-0.493414428462103	0.168090277777778	-0.750535003347483	0.201496527777778			-1,08387256514981	0.2446875
0.18802819988643	0.2383125	0.0768274173463397	0.221268518518519	-0.492544532767763	0.4354453125	-0.868635438413959	0.2470875	-0.878706884602277	0.23953125	-0.911812898158212	0.246020833333333			-0.753655358717828	0.379092592592593	-0.496228642373766	0.180902083333333	-0.849147700360792	0.228930555555556			-1.03772687571326	0.20578125
0.0740586632525338	0.240927083333333	-0.304331295191514	0.263152777777778	-0.66200887923956	0.432135416666667	-0.424528433245588	0.275625	-0.769985786314428	0.19828125	-0.941610954630947	0.253092592592593			-0.553339248816691	0.404071180555556	-0.647035905758325	0.0946475694444445	-0.85850037412697	0.286416666666667			-1.01996130185807	0.287109375
0.218618225048162	0.148958333333333			-0.792687237941558	0.477486979166667	-0.593099428361947	0.320625	-0.421852134891198	0.193125	-0.696403130675177	0.309683333333333			-0.569291497868487	0.361059895833333	-0.466705808125695	0.0880338541666667	-0.857026134477401	0.206111111111111			-0.961120652584107	0.2221875
0.194762789629973	0.2079375			-0.792953142461287	0.35203125	-0.647480458114134	0.2690625	-0.792646314248528	0.264375	-0.844020675288191	0.293182291666667			-0.556652271715404	0.31175	-0.226909309307337	0.102279861111111	-0.4923194301514	0.133768055555556			-0.827724630692515	0.28
0.200092604905767	0.161319444444444			-0.695462069470033	0.446717013888889	-0.354753084927931	0.2334375	-0.541863130567154	0.3271875	-0.96897147231262	0.311509259259259			-0.750666662192284	0.287010416666667	-0.536732819493582	0.149921875	-0.673694568064852	0.208486979166667			-0.748699900965558	0.282375
0.131526617289674	0.2139875			-0.648919621043928	0.341455729166667	-0.459795256557763	0.33508125	-0.358636456948254	0.2825	-0.892641013133273	0.306079861111111			-0.685799249439831	0.347989583333333	-0.102630052324019	0.143227430555556	-0.92031695122395	0.268875			-0.86902430461978	0.30609375
-0.0289401703526308	0.135			-0.783615160622456	0.460591579861111	-0.937157348537905	0.2709375	-0.534174639173037	0.268125	-0.734048606103533	0.235669444444444			-0.659782054083479	0.272576388888889	-0.461279837390811	0.194765625	-0.5348582065677	0.222102777777778			-0.654252177584466	0.3063515625
-0.117997292753235	0.1096875			-0.5917200506027	0.428088541666667	-0.655477071255794	0.2574375	-0.392424311595742	0.255625	-0.842378891617483	0.303298611111111			-0.463434473722024	0.383938888888889	-0.333326100630509	0.083625	-0.827529442109381	0.180216666666667			-0.72628530903045	0.202734375
-0.143108804750047	0.19125			-0.805673398543646	0.449826822916667	-0.608044468757473	0.243984375	-0.400120626212747	0.2371875	-0.703793863903401	0.325861979166667			-0.828643156730994	0.354791666666667	-0.51884799064892	0.248125	-0.731038248980493	0.245332465277778			-0.728967698344979	0.2025
0.205455610679118	0.118125			-0.793068714958355	0.389484375	-0.728618288498149	0.189375	-0.927788043628634	0.23109375	-0.772667833323945	0.311547453703704			-0.70276300539865	0.3669453125	-0.37913430510707	0.19734375	-0.801716144473672	0.238127083333333			-1.0377885608894	0.3
-0.367438388556053	0.21			-0.814209647094707	0.478010416666667	-0.759285901049788	0.26	-0.626055271556036	0.1477875					-0.528515999197301	0.291246527777778	-0.393545375322133	0.165					-0.997914357732298	0.271171875
-0.117787358385347	0.225625					-0.549553657758538	0.2540625	-0.554435984627689	0.1771875					-0.787760030716278	0.302934895833333	-0.4358151077809	0.118125					-0.736257218291243	0.265921875
-0.0406901667797335	0.219375					-0.301519387871689	0.265625	-0.866811791258282	0.2696875					-0.510541469311859	0.383583333333333	-0.356760487801168	0.08015625					-1.19128275795075	0.3
-0.0418030438637119	0.166125					-0.61896633459349	0.34875	-0.696043905944433	0.274078125					-0.462387001282031	0.361890625	-0.514032693224771	0.2250625					-0.75335059133064	0.3121875
-0.214540603832736	0.16734375							-0.924068168244166	0.32596875					-0.764984219167939	0.381892361111111	-0.28127989352984	0.1096875					-1.02158525190662	0.305625
-0.249268160737595	0.163125							-0.701872153562536	0.1765625					-0.661109248882314	0.348895833333333	-0.450942457066981	0.08109375
0.107355790473268	0.19875							-0.836449709862359	0.22125					-0.427540677167811	0.331979166666667	-0.280463129620698	0.10875
-0.00613814847630745	0.1875							-0.661166588519987	0.255					-0.405256292922062	0.381475694444444	-0.35981883282382	0.072375
-0.256184849857169	0.2475							-0.676365498371587	0.2709375					-0.35080401165236	0.357897222222222	-0.595930159262726	0.0675
0.158142532316329	0.23859375							-0.645942803225579	0.13828125					-0.449556016496699	0.2996875	-0.661598653150382	0.1265625
0.0326418154942326	0.120625							-0.767314274388764	0.31921875					-0.583072784682687	0.28125	-0.171496981030232	0.135
-0.244268743689532	0.219140625							-0.849871043223784	0.296625					-0.539617960018879	0.286875	-0.529894079187562	0.195
0.0386553903508614	0.14203125							-0.729173661822855	0.285583333333333					-0.829004986372155	0.268359375	-0.592263443202911	0.118666666666667
0.0920830748385968	0.17925							-0.625140183743673	0.242222222222222					-0.504745735151746	0.270234375	-0.245619816826307	0.176666666666667
0.232028154238481	0.17925							-0.447024112847001	0.220277777777778							-0.634868073631657	0.196666666666667
0.117453921546948	0.186							-0.546807189835831	0.3							-0.30465587348967	0.155833333333333
-0.0431961105431761	0.1785							-0.516311857155563	0.242222222222222							-0.0467247955707737	0.171944444444444
-0.0951831945959691	0.1790625							-0.539444839515884	0.264166666666667							-0.111077221341046	0.1212
-0.240803019259795	0.2042							-0.77721114275593	0.138770833333333							-0.323810071026679	0.14625
-0.359945600825268	0.21425							-0.854411842008436	0.298854166666667							-0.699577761966183	0.155
0.239581946640663	0.144702380952381							-0.769815385230991	0.251666666666667							-0.379926041254331	0.133291666666667
0.221262511265692	0.19375							-0.528559667403306	0.247683333333333							-0.287210256649929	0.0973333333333333
0.253375905928616	0.168457142857143							-0.301314830142359	0.192875							-0.237882694937581	0.145666666666667
0.193103265083475	0.245659722222222							-0.630145664808542	0.219375							-0.2911097971053	0.1375
-0.0624876744786038	0.189714285714286							-0.611958388378373	0.22375							-0.28837234531743	0.14875
-0.0305754235682275	0.263111111111111							-0.807952175146246	0.223333333333333							-0.0698181262832766	0.193611111111111
0.13474450261049	0.174761904761905							-0.588750034303899	0.2857							-0.244849296428539	0.204166666666667
0.356680101681194	0.2075							-0.537696785649713	0.23375							-0.373191834104044	0.0994444444444444
-0.00889055935983912	0.1648							-0.814633320138223	0.3034375							-0.286082051027629	0.141666666666667
-0.263129771952523	0.193333333333333							-0.57830867938732	0.2197
0.175264893442249	0.254733333333333							-0.672567259338085	0.232291666666667
0.0955469302271421	0.195							-0.86187739732979	0.293541666666667
-0.150210653005253	0.165625							-0.45560144667546	0.1735
-0.177859170132266	0.177							-0.881650946748429	0.265625
